# Supplementary material for: A GLM-based zero-inflated generalized Poisson factor model for analyzing microbiome data
Source: Front Microbiol. 2024 May 30;15:1394204. doi: 10.3389/fmicb.2024.1394204 (PMC11173601; doi:10.3389/fmicb.2024.1394204)
Supplement: Supplementary file 2 [file Data_Sheet_2.ZIP]

Archive with 5 entries (5 files):
- GZIGPFA.m
- otu.csv
- readme.txt
- cv_GZIGPFA.m
- EMGZIGP.m
