# Supplementary material for: A GLM-based zero-inflated generalized Poisson factor model for analyzing microbiome data
Source: Front Microbiol. 2024 May 30;15:1394204. doi: 10.3389/fmicb.2024.1394204 (PMC11173601; doi:10.3389/fmicb.2024.1394204)
Supplement: Supplementary file 2 [file Data_Sheet_2.ZIP › otu.csv]

480	39233	2023	488	540	1128	355	2759	8711	571	14798	9022	10407	1529	10800	1007	551	8781	10251	409	1347	2359	1052	382	384	3994	5230	336	3329	2612	396	13955	1445	543	2492	5406	2385	5538	1732	624	447	1429	14717	486	913	1176	1937
1056	778	832	1596	238	994	476	634	1482	2139	4090	337	740	1400	1557	1080	1495	518	577	418	1082	438	785	116	7746	4528	2711	13661	1709	4649	2688	1771	8013	3034	5593	965	5361	3001	8531	2860	4965	3237	1225	2303	8345	2981	3652
603	974	549	310	489	1575	1104	428	1906	710	7818	6364	3185	1838	1123	1011	2530	595	395	926	479	1550	2042	3693	2070	5137	1376	926	2732	9448	5375	1120	6681	2184	5234	4078	4611	5668	4185	3817	5171	3864	1057	1806	2043	9647	8110
386	669	1136	566	493	761	587	851	1859	584	1128	1910	1313	2776	1800	1406	697	1934	1350	185	283	1234	3262	3120	1210	3159	3867	1544	3242	5056	4111	3587	1154	954	1091	6684	3420	3971	2866	5827	5266	6558	2919	765	1247	2978	1737
717	2956	2412	520	384	1375	1014	2678	755	383	1180	5628	3406	10274	1460	3396	813	1179	1826	813	970	741	692	1564	2566	15863	10549	1004	2576	6937	5187	6550	1570	1181	2036	15052	3100	8738	7660	16400	5105	15465	6863	7605	6841	1605	1476
243	938	315	816	671	544	961	501	1062	772	906	1618	511	915	880	11521	1444	864	1667	15994	2948	641	1994	204	291	768	380	2344	2129	921	1910	590	1433	489	582	410	1390	1354	2580	1600	1618	840	931	4481	3103	2371	1607
1164	1665	468	467	436	1880	411	1506	1053	334	838	488	1547	1233	1069	1279	487	503	3392	535	741	16742	431	287	1030	1950	434	527	904	6485	748	1007	1202	444	1611	379	1329	1260	3904	5224	936	1769	2727	2044	1162	3176	587
639	529	735	895	525	790	622	1597	4504	7676	1282	1112	2436	13504	5299	2797	10725	1910	2142	2600	6096	773	6946	959	199	148	156	173	236	237	214	1880	1124	2200	390	174	6691	3117	1694	968	2253	571	834	1163	1873	367	3096
171	1205	288	284	97	220	220	239	755	263	455	1110	979	2620	336	1217	617	1674	492	137	1062	3314	218	296	333	1753	640	1697	643	1178	1665	646	447	886	3780	3505	1013	1979	1599	2589	1441	4548	1549	943	867	1568	296
210	605	782	142	115	206	141	280	167	191	237	11489	309	267	230	209	187	1827	330	104	160	12298	5537	666	59	6187	3468	78	115	109	77	81	70	69	101	916	135	119	93	110	64	553	106	77	91	1687	998
15363	296	4251	302	2335	573	795	3188	444	388	1900	550	332	590	442	441	378	942	675	330	403	714	1200	237	2566	194	1328	152	1544	328	721	1224	198	187	4033	223	253	472	269	244	176	593	412	272	235	577	1413
133	187	210	145	101	122	506	174	234	220	256	193	253	159	160	141	181	1755	2985	701	25357	138	239	172	65	424	184	77	92	88	4490	75	122	144	158	70	770	146	104	64	91	562	283	311	1423	69	157
773	176	233	1334	112	171	261	286	781	6008	312	323	316	234	553	253	7969	149	2168	196	668	292	879	166	1563	150	129	4751	130	134	373	150	426	1839	237	143	415	190	730	186	1725	105	757	202	505	311	605
394	330	84	394	136	373	681	133	677	100	117	167	58	53	205	200	80	121	363	6901	470	48	207	53	3165	1832	115	1055	495	1039	3886	173	2567	245	197	445	118	111	555	288	151	537	593	3400	647	102	509
206	244	341	638	558	367	297	336	605	3371	901	1075	357	798	514	839	688	136	192	1118	193	164	774	1647	288	379	418	404	1157	899	866	733	1076	1874	634	258	623	510	1476	375	351	465	512	1085	774	393	1061
253	385	474	610	194	258	191	381	1421	1167	2394	1240	1127	1364	2684	406	2883	206	1195	335	467	1037	1445	284	224	187	1070	1646	99	82	95	359	418	471	799	270	832	558	866	153	879	69	2011	179	155	358	543
711	85	5449	998	5394	1703	5399	4542	133	161	125	117	82	63	71	169	121	78	88	209	144	67	106	143	62	4	221	57	620	152	514	270	3	7	8	1	3	1	11	6	3	2	7	2	27	0	4
4994	106	3274	5289	3949	2660	1608	1367	166	247	158	121	97	91	69	679	152	825	104	425	188	117	127	245	384	13	271	280	626	243	211	119	76	171	104	13	80	33	11	69	64	153	16	93	341	81	23
2393	331	300	1632	3919	4087	3874	3130	144	198	262	158	116	103	82	195	191	84	105	160	117	85	127	158	269	74	24	189	924	421	631	306	21	18	41	6	94	4	11	20	108	204	12	25	19	23	14
192	372	461	322	439	178	309	183	259	217	248	295	167	215	169	608	246	12762	933	3669	579	114	237	132	141	209	137	354	203	94	800	84	232	85	132	57	131	95	76	146	85	942	207	764	481	47	127
287	453	181	588	166	175	148	292	573	373	1736	1226	1003	730	709	340	1010	114	940	1149	502	1301	732	214	803	259	93	1238	182	103	102	407	240	236	427	207	636	341	284	148	371	70	1684	577	241	540	622
772	365	583	435	113	155	110	1002	259	440	250	163	569	521	1114	671	2040	1729	753	216	697	715	1187	172	3763	453	1677	1715	393	305	306	2525	441	729	442	188	2261	656	1777	518	2027	853	1296	471	641	657	1065
136	470	274	205	124	198	142	473	658	757	211	492	255	461	407	476	1408	423	872	94	682	1080	223	111	190	399	474	459	281	470	240	1473	279	402	239	1476	338	528	741	769	546	256	907	157	430	598	218
277	2026	332	357	239	323	257	370	1684	1536	382	506	606	1899	1447	1175	1403	263	553	283	296	293	527	338	18	951	15	24	23	22	18	10	484	709	28	76	208	1124	711	522	681	52	228	23	27	13	108
87	281	453	133	93	396	129	334	261	281	370	677	1099	319	256	448	248	170	328	239	207	371	283	206	258	462	549	281	360	805	359	479	413	681	820	805	2649	739	521	786	529	518	476	713	511	579	527
224	177	115	637	968	384	769	464	547	378	537	228	195	263	179	635	490	172	376	2329	664	131	396	168	219	245	115	1594	1187	416	802	342	1203	487	304	146	259	295	267	391	426	659	143	1557	2094	225	325
228	123	159	217	268	391	235	237	673	330	1145	569	1458	943	728	210	306	125	193	261	243	567	1455	342	329	233	189	263	1068	433	505	280	1018	649	928	350	1107	1724	1626	390	557	260	237	652	477	1324	1661
1359	62	2521	1153	3893	1649	3855	2790	129	180	87	87	65	57	51	153	70	55	66	160	113	46	109	96	120	4	148	81	582	183	388	182	1	15	3	0	2	1	0	8	5	1	0	3	1	6	2
426	199	175	214	88	202	141	228	743	2017	3327	232	163	692	1006	307	3268	135	454	247	270	216	1068	102	1567	31	26	30	17	24	22	20	222	561	808	17	50	322	412	121	864	26	168	164	187	308	434
33	129	461	111	148	159	89	52	462	41	208	215	36	257	72	464	59	143	15	28	123	111	34	30	282	676	2063	346	1033	653	472	230	1580	480	1260	749	372	1555	490	1796	505	880	223	440	760	650	440
256	339	1149	101	105	380	90	254	220	559	187	996	1261	618	451	198	202	133	432	97	163	218	716	190	590	681	2275	289	498	832	385	441	516	924	492	2698	3830	1204	700	484	479	394	780	465	520	536	1786
543	52	653	214	380	196	1321	1374	96	703	119	450	150	60	301	181	170	81	72	147	72	51	120	1987	177	60	106	184	427	139	481	223	87	3338	78	228	408	59	91	97	405	380	94	137	147	56	129
70	157	409	128	240	76	43	318	83	49	45	107	51	235	86	172	124	106	151	29	33	418	258	18	248	546	312	293	533	284	142	1078	211	162	150	434	189	273	521	955	676	1174	445	105	138	4310	260
208	178	260	193	116	204	293	251	311	261	264	306	271	269	239	211	212	4302	1507	1194	822	198	354	196	19	45	21	19	20	19	231	24	59	31	29	18	32	29	21	41	35	1401	568	828	612	20	49
187	452	271	151	80	104	82	127	616	570	567	299	366	175	1315	344	1086	176	795	399	200	426	1412	126	451	1663	667	186	199	148	145	130	374	493	371	135	1035	357	1350	234	769	150	1792	947	290	220	1473
156	117	152	790	142	159	165	205	432	1040	218	225	197	207	193	541	837	110	634	1356	561	163	494	241	84	34	38	1362	80	49	61	71	148	720	76	37	94	88	61	291	511	50	257	934	480	48	246
119	109	166	184	106	139	124	519	1100	1896	201	167	229	162	754	1161	1054	87	204	150	139	671	350	209	46	64	58	59	75	57	41	886	413	827	80	23	174	89	356	511	648	49	136	59	66	314	331
58	64	134	33	64	97	51	97	262	64	159	274	428	277	133	106	210	35	57	84	74	197	764	91	286	243	467	158	357	390	206	271	522	331	552	222	612	1121	323	296	666	224	253	452	320	592	2356
122	244	221	99	74	177	100	208	303	311	612	176	631	133	868	122	229	360	377	364	1008	584	558	117	45	158	174	33	46	117	77	92	135	227	1825	37	270	89	387	73	114	694	164	266	393	458	275
28	29	107	34	18	184	30	929	58	53	28	68	38	41	478	155	467	47	216	22	25	18	53	50	212	224	374	242	318	591	301	2958	434	465	299	171	394	470	1652	596	1595	308	473	378	298	258	435
92	70	372	109	1118	877	243	91	220	960	98	223	133	157	451	501	253	86	81	536	120	143	628	108	315	281	289	271	1340	560	770	241	498	3665	291	235	435	649	1139	1405	833	293	210	3041	454	347	1894
236	132	1338	337	1315	393	871	714	135	99	511	202	104	219	201	240	304	218	176	986	101	110	158	342	104	184	271	186	780	787	739	230	174	97	168	119	172	134	300	101	774	1637	430	309	88	240	204
219	155	167	242	146	168	134	219	1634	397	766	1853	878	346	629	1397	261	119	213	167	242	237	1122	172	288	163	154	226	284	193	219	209	2753	390	635	526	903	457	681	808	313	128	140	249	373	358	771
144	223	120	106	86	105	703	122	665	303	282	1194	138	179	384	231	137	57	418	94	114	146	269	106	183	315	93	81	184	114	1991	122	482	292	260	356	152	327	350	234	123	61	267	158	130	187	296
212	216	192	119	171	654	114	495	189	112	315	150	217	207	327	257	118	140	812	126	210	2877	134	148	230	321	175	126	381	1296	144	342	142	121	585	91	279	241	831	295	163	407	577	333	352	1083	149
85	51	77	717	59	88	57	102	192	404	109	98	83	117	109	126	128	146	441	182	2546	77	686	99	44	40	45	3608	65	61	44	39	80	222	58	23	121	85	70	68	67	45	142	142	1025	54	305
312	42	186	106	358	924	776	490	224	362	78	104	33	20	21	386	47	88	26	93	172	60	79	831	140	54	106	133	440	456	850	146	639	1179	73	53	57	73	38	128	81	368	26	140	1053	102	96
78	25	65	211	56	105	105	93	128	132	163	275	192	212	196	45	269	44	64	522	62	148	212	545	249	158	192	329	354	378	396	237	453	524	675	334	653	913	811	226	947	242	205	2433	320	498	588
51	249	74	108	19	57	61	63	171	125	394	275	319	257	206	198	263	170	193	76	114	87	243	177	97	970	169	317	127	185	175	111	277	377	1435	690	304	447	290	363	249	664	232	234	210	206	270
104	47	87	48	51	46	34	90	113	133	74	91	49	95	76	40	217	1257	678	72	69	28	113	86	1580	51	204	86	244	137	152	300	576	214	84	80	322	444	168	53	326	551	349	178	180	47	751
190	60	1318	442	2878	3801	4777	3820	145	163	107	79	67	85	69	130	100	62	54	127	123	58	100	132	9	3	139	26	559	400	662	306	4	6	8	4	3	3	2	6	0	0	0	7	3	1	2
170	51	214	106	124	110	40	49	433	77	56	131	41	252	103	39	215	25	53	54	41	73	327	3308	149	101	165	107	182	128	76	76	885	149	106	285	136	815	123	112	583	73	74	230	112	97	825
219	50	85	82	487	250	873	602	175	129	289	218	71	120	38	312	172	59	45	117	411	126	129	150	137	51	73	63	615	169	448	196	247	197	140	89	62	297	32	166	244	180	31	145	1492	165	120
301	151	118	80	32	73	42	201	477	671	1132	592	250	331	153	89	163	39	171	61	105	122	656	25	1151	176	122	49	72	71	51	355	190	352	456	201	369	322	169	62	223	40	229	114	237	115	856
145	10	52	153	95	56	59	193	119	104	198	85	11	87	259	88	98	8	30	255	70	9	26	35	396	138	142	164	548	198	164	203	405	421	517	377	189	562	962	329	378	102	198	1443	268	137	190
134	120	214	135	36	51	41	216	315	312	174	155	222	270	497	131	200	95	165	108	115	141	449	53	529	235	779	501	113	72	84	540	186	218	110	73	480	190	301	117	174	55	256	260	167	128	513
163	104	157	394	144	305	208	158	529	378	201	287	324	352	141	110	157	74	110	295	132	155	232	833	257	195	197	344	418	380	540	167	1070	698	303	272	493	964	281	224	330	269	147	763	258	320	504
247	343	232	514	293	320	379	418	951	373	503	909	609	476	229	191	463	94	198	214	157	277	1032	1256	413	405	299	484	772	425	912	418	1509	669	575	470	840	1011	406	305	643	310	278	507	289	575	1416
145	82	97	139	241	122	131	120	424	319	168	319	240	220	203	164	202	74	75	172	66	137	336	1130	225	174	139	201	869	286	344	188	861	811	274	305	466	409	337	278	387	256	135	430	195	292	672
121	107	100	76	87	186	89	242	732	317	203	511	212	177	215	151	247	55	267	59	70	127	378	82	143	109	86	68	195	233	120	258	454	263	168	180	237	270	222	123	239	110	257	94	109	152	388
212	79	120	170	67	118	100	141	282	1721	133	145	115	129	188	658	289	114	720	245	307	106	214	125	227	14	15	89	19	11	13	55	69	834	23	8	29	21	47	292	98	29	216	138	142	23	50
300	46	278	524	3193	1096	987	961	50	63	33	45	29	30	19	61	42	25	21	79	35	34	30	39	21	2	12	33	413	114	112	67	1	0	2	1	0	1	0	0	3	2	1	2	1	0	0
227	422	339	238	131	317	177	404	1628	1294	375	1490	387	545	1333	507	560	183	482	263	340	319	1220	276	179	355	237	142	171	323	203	323	723	878	314	432	402	560	821	372	467	391	344	324	454	301	1014
49	238	57	40	120	245	143	72	130	33	67	136	56	43	10	2799	59	79	65	65	24	102	370	32	43	97	41	30	194	698	245	61	215	33	30	57	42	43	18	285	162	634	82	39	32	64	233
251	50	501	1020	756	415	72	69	56	57	20	77	35	49	45	45	41	48	44	44	39	34	68	275	1592	39	111	145	386	127	138	28	199	110	30	43	39	197	54	39	95	131	27	74	59	39	166
50	48	103	39	64	95	104	99	257	137	88	93	110	92	80	92	59	31	67	121	32	86	229	220	195	157	178	129	296	241	276	201	556	389	251	169	281	338	255	190	209	139	138	373	187	234	452
190	74	562	225	453	250	517	573	102	113	138	91	58	56	52	216	57	81	116	165	94	34	83	314	135	131	79	266	298	225	377	118	176	347	63	79	136	46	47	82	127	321	85	94	247	72	113
147	22	33	40	243	91	219	177	76	276	240	114	139	22	14	56	39	23	35	28	128	30	49	287	133	25	34	63	631	102	209	128	125	2015	81	131	39	53	30	72	41	357	60	65	627	59	166
33	35	126	106	36	66	58	97	122	61	333	191	162	105	242	103	130	125	83	45	119	126	76	24	90	86	163	322	74	138	187	257	122	132	273	420	459	198	208	251	121	479	84	113	279	276	145
22	18	9	34	13	99	102	21	191	225	25	63	176	31	44	22	115	20	23	136	82	130	162	20	125	89	89	96	130	231	386	98	554	614	189	136	271	237	192	137	374	128	79	568	288	424	515
103	61	39	196	146	107	140	107	167	139	153	206	166	90	106	91	91	28	53	87	41	107	190	464	153	70	61	142	289	136	230	98	347	303	177	110	214	118	147	116	136	61	51	183	83	154	245
10	1	3	4	2	1	1	3	0	1048	2	16	3	5	32	0	2	1	1	2	2	0	3	4	85	69	82	82	131	85	119	68	113	3460	75	81	118	115	144	75	92	48	63	113	74	68	97
43	134	44	65	117	55	64	101	232	157	111	102	145	110	121	62	180	25	60	236	75	86	343	151	74	134	37	101	203	69	117	135	261	256	155	88	401	173	160	81	236	59	54	366	154	160	373
114	69	78	114	281	100	225	166	247	117	143	126	51	63	70	394	223	34	73	404	143	68	105	49	273	87	49	174	294	135	333	92	286	97	93	43	42	51	70	165	94	80	78	257	162	105	85
38	449	67	47	34	86	61	92	221	70	370	156	124	187	113	88	148	298	232	42	119	178	45	48	50	361	96	37	52	136	106	194	97	55	191	123	169	230	83	152	74	140	512	49	97	107	53
55	31	32	84	99	83	108	52	120	111	84	145	114	130	36	71	62	35	32	54	41	80	247	363	76	59	48	82	294	122	322	67	270	299	133	185	210	285	98	160	110	129	56	215	126	159	502
46	24	51	42	4443	43	64	41	36	24	19	22	15	15	54	32	67	28	30	68	33	60	49	18	16	1	22	6	676	12	14	9	6	13	2	3	4	3	17	9	80	12	2	18	9	48	21
13	12	234	7	11	12	6	14	19	12	24	12	17	15	19	259	15	15	2871	1673	76	8	13	9	4	2	17	0	2	0	1	1	0	2	2	1	25	1	0	25	2	1	93	114	19	0	3
53	121	62	58	34	50	39	97	422	286	174	335	234	266	184	43	276	40	50	58	57	143	186	83	91	266	96	15	102	30	44	125	210	175	82	152	129	200	214	32	266	70	31	59	45	128	228
72	44	45	52	75	87	86	99	221	191	141	181	116	200	116	109	130	29	47	55	44	39	148	248	128	103	80	76	255	191	262	118	321	366	175	148	226	415	173	146	235	106	85	148	97	111	276
715	9	124	214	3338	55	308	221	25	40	23	28	9	9	15	38	24	9	10	31	26	13	21	25	59	1	5	11	392	1	21	12	0	0	1	1	1	0	0	1	1	0	1	1	0	0	1
776	46	693	340	476	755	226	284	94	97	82	73	73	69	72	61	76	38	67	64	61	50	105	99	276	3	164	63	220	176	55	42	2	1	0	0	3	1	3	2	1	1	0	1	3	0	1
37	42	211	35	94	123	260	202	44	49	42	46	29	43	32	85	47	2953	61	297	51	17	35	21	5	7	52	47	46	40	68	34	16	7	7	2	13	8	4	19	16	231	26	90	10	5	17
99	45	43	42	27	45	33	35	73	254	121	911	112	56	65	56	90	31	145	35	282	78	57	31	91	63	29	31	63	62	63	34	95	384	189	662	100	105	53	76	105	70	113	64	249	66	81
213	64	285	4453	232	291	181	439	107	132	105	83	86	71	90	88	120	38	89	73	73	61	134	98	43	10	61	709	131	70	56	68	6	14	7	4	14	8	13	47	15	3	3	17	12	5	37
17	63	70	59	1	105	3	7	6	8	9	4	58	7	68	72	22	2	3	30	112	8	131	2	164	283	185	318	64	361	64	79	76	103	147	29	165	101	326	271	128	55	62	186	776	51	410
32	29	324	32	58	184	1919	877	48	49	82	27	26	36	19	108	40	25	19	63	28	17	21	16	3	9	56	6	11	41	267	110	5	5	26	1	9	12	3	42	1	80	3	10	5	2	4
2	1	3	3	0	2	0	4	21	8	649	16	3	81	1	17	14	11	11	0	2	31	8	0	68	64	49	41	66	90	59	60	83	66	1844	50	87	333	85	76	66	54	68	62	70	169	88
88	109	120	87	77	113	71	121	193	291	238	340	321	153	446	117	149	49	375	71	118	146	380	76	74	112	115	47	81	113	63	76	112	226	208	320	339	222	407	98	117	46	226	78	144	123	389
45	43	76	90	37	62	40	156	113	110	147	160	154	56	181	89	116	79	91	36	65	139	77	49	84	90	126	106	115	166	104	165	155	187	252	187	164	114	160	239	164	164	176	66	162	252	76
12	8	7	18	15	13	203	210	13	392	9	31	45	22	33	26	11	22	14	55	15	3	16	11	30	26	22	29	88	45	207	181	53	1594	36	85	141	38	36	54	34	121	24	157	46	14	24
2	0	2	0	1	2	1	0	3	32	2	2	422	22	10	0	1	0	2	1	1	1	1	3	56	67	67	50	57	57	44	49	74	91	62	55	2107	131	93	50	90	51	58	43	52	61	73
211	35	106	1613	206	785	42	88	68	64	60	50	37	54	51	48	53	27	64	58	48	48	73	64	64	2	21	378	104	199	5	6	3	2	0	0	3	3	1	2	3	0	2	3	0	1	2
205	28	347	950	165	38	223	689	48	64	46	38	41	58	60	38	53	23	41	55	40	29	54	40	67	2	75	173	66	2	50	122	1	3	0	3	1	6	0	0	0	0	1	0	2	1	0
81	36	47	101	121	64	80	90	124	69	242	106	111	76	88	81	49	18	31	39	45	54	130	136	120	52	49	69	135	66	123	55	177	167	138	45	125	122	123	74	84	38	22	132	131	113	173
27	70	51	45	27	39	53	36	55	54	107	46	38	48	49	50	41	113	89	2353	501	52	59	43	10	28	4	3	5	6	7	1	4	12	43	10	6	3	3	13	3	28	8	610	28	8	8
62	18	7	14	15	52	22	12	8	126	112	28	9	23	8	20	16	16	6	10	8	72	15	683	53	108	23	27	85	188	82	30	39	363	558	74	48	60	55	60	43	55	19	40	38	239	67
10	66	20	42	10	21	19	16	55	45	110	61	67	73	70	62	68	55	47	39	28	32	84	56	38	230	48	102	46	45	56	34	97	146	376	127	82	110	106	66	77	270	70	86	63	57	98
11	133	13	51	10	20	39	21	59	34	143	100	42	76	59	79	78	50	66	20	27	39	56	30	38	361	35	100	59	57	68	29	74	106	319	269	99	124	104	144	93	210	94	73	52	63	84
1237	18	377	809	2217	449	686	542	30	48	24	19	16	20	35	96	20	17	29	38	17	20	28	46	83	7	21	62	257	64	67	47	7	25	7	3	3	4	15	14	28	37	19	3	5	3	22
57	18	27	3	21	125	6	78	79	43	53	2	94	8	4	27	59	23	48	3	3	2	140	2	108	100	61	58	112	192	54	116	171	142	111	40	234	97	85	85	134	120	86	74	55	52	300
154	29	38	37	153	91	169	178	145	196	116	180	23	36	21	43	170	19	25	95	143	47	50	25	76	7	28	22	142	45	132	92	56	100	40	38	11	17	7	17	61	12	7	36	262	33	46
35	16	28	19	63	83	50	41	77	120	44	44	59	70	34	18	35	38	23	34	20	31	68	211	65	40	45	55	118	112	109	51	154	253	67	68	82	170	60	66	62	105	43	74	65	62	124
24	21	36	77	80	44	41	55	89	54	112	134	99	99	63	81	79	24	27	32	16	59	73	128	34	44	38	72	151	76	126	59	164	74	136	108	138	200	92	101	112	87	43	112	61	102	138
36	16	49	403	48	77	40	76	45	111	31	50	93	25	62	35	39	12	23	31	26	91	28	179	59	30	36	133	56	68	67	35	82	239	43	53	104	45	156	43	69	33	12	80	50	246	37
25	11	76	1013	31	55	38	43	40	60	22	90	73	36	31	25	25	20	16	63	30	16	36	146	25	20	35	175	46	35	25	21	56	144	21	34	34	88	39	27	67	16	17	221	31	11	54
44	19	86	1087	142	150	32	57	65	75	40	54	113	24	102	35	32	10	26	38	23	105	33	41	32	18	42	204	94	76	30	25	145	176	45	18	65	41	218	32	43	21	22	141	33	284	34
46	36	101	55	64	76	62	70	253	119	141	241	108	126	75	57	113	35	44	126	39	65	158	446	87	84	129	102	230	135	117	95	429	246	163	121	187	359	127	105	259	127	71	396	126	138	280
11	22	22	104	24	30	19	29	23	268	37	29	22	13	30	20	23	16	21	12	9	15	36	1574	13	14	15	40	64	26	22	21	32	650	19	23	26	35	37	24	23	12	5	23	12	25	34
92	43	76	71	147	80	50	80	31	16	28	36	42	1	13	8	28	19	10	6	56	51	27	302	29	31	34	64	118	52	54	39	56	54	17	23	38	8	11	10	59	94	22	22	370	98	76
34	44	22	33	42	32	26	39	55	136	57	46	57	39	45	43	60	15	34	21	30	22	54	94	72	42	30	39	91	59	43	49	97	194	79	41	131	85	71	64	87	22	32	56	62	38	88
27	54	19	17	9	12	35	73	13	86	10	22	9	10	10	161	31	85	6	6	9	3	17	47	43	107	45	32	36	45	67	70	38	202	38	49	49	54	35	304	73	424	21	46	27	24	37
24	21	10	13	48	24	21	14	31	39	30	57	71	30	20	10	65	6	9	101	13	33	129	33	60	58	35	25	192	71	65	25	73	94	41	49	100	94	53	35	123	34	22	366	52	69	204
11	16	12	18	11	25	5	23	81	13	24	13	11	56	22	36	9	7	381	10	67	163	19	7	13	9	18	22	23	24	9	16	53	18	27	11	22	60	21	32	12	25	557	20	224	55	17
110	29	270	97	63	154	100	424	54	42	49	45	40	34	44	31	52	26	23	47	34	28	71	42	50	5	99	25	45	62	49	178	1	3	1	0	1	0	1	1	5	0	1	6	0	0	2
95	22	137	12	58	74	193	156	28	12	105	31	28	10	26	149	13	53	14	18	15	11	14	13	33	10	54	12	51	25	72	37	28	15	47	29	21	21	6	55	23	379	14	14	8	16	15
28	8	29	45	33	42	20	37	79	104	26	30	42	35	14	24	28	19	18	37	18	72	45	612	43	36	31	53	101	54	71	27	105	256	62	40	43	70	37	54	62	41	18	86	56	171	59
35	29	32	31	20	35	24	51	46	50	49	42	36	33	44	34	36	24	314	58	466	38	46	21	4	1	0	0	4	0	1	2	2	0	1	0	1	0	0	2	1	2	171	37	373	1	10
17	14	21	22	33	18	15	38	60	705	39	61	22	39	35	29	75	15	30	24	15	21	144	26	47	30	36	25	297	35	31	76	97	188	42	36	60	119	93	52	120	93	26	57	30	85	944
29	28	50	320	42	33	59	128	113	48	90	77	31	58	26	25	36	10	11	28	17	26	41	102	30	24	36	123	45	18	85	51	137	105	45	29	19	53	33	25	47	13	19	93	31	44	67
22	37	8	33	25	22	30	24	82	44	27	46	62	31	47	48	37	7	25	47	23	44	81	45	23	35	14	33	54	43	57	28	99	79	50	40	132	76	70	54	57	10	19	90	53	61	108
55	15	22	124	34	30	28	94	47	63	232	26	28	24	49	22	30	6	14	112	29	25	37	114	59	48	32	70	51	42	50	64	67	172	712	37	46	91	100	60	65	21	29	415	60	66	73
18	34	42	37	46	25	25	34	59	48	89	79	54	45	40	36	29	15	21	18	36	31	81	46	26	38	55	31	160	50	52	28	122	88	84	33	90	94	78	31	59	24	20	76	46	35	99
21	58	61	99	41	72	45	59	61	73	96	43	43	45	38	25	47	20	29	31	23	23	66	61	36	78	60	70	86	89	93	37	88	107	111	21	80	87	60	32	70	45	32	58	40	41	83
16	6	7	26	63	12	16	24	59	40	47	22	26	18	10	7	14	21	7	5	8	6	22	20	36	30	16	36	303	42	55	33	140	109	136	42	80	62	44	31	52	121	26	44	30	40	90
23	4	191	14	48	63	594	574	9	24	20	13	9	10	12	40	11	14	13	20	14	12	18	6	3	1	13	1	1	6	127	57	0	3	1	0	0	0	2	6	0	40	4	2	0	7	3
47	25	29	24	16	19	19	54	99	167	35	49	41	55	31	99	186	33	92	45	23	82	109	18	38	4	2	5	5	4	2	22	39	150	4	4	20	22	15	47	147	10	35	29	13	47	27
20	17	17	10	26	48	35	38	53	21	79	44	59	36	43	11	41	13	12	13	14	19	32	129	28	20	21	22	96	55	54	55	79	38	78	57	69	58	69	22	43	58	32	39	29	41	42
17	104	23	109	15	30	18	31	71	38	31	23	72	30	26	28	25	9	29	25	18	12	570	37	7	85	7	56	26	5	5	7	74	21	7	4	38	8	14	6	8	7	9	11	11	6	418
24	6	14	15	32	20	24	21	15	106	32	32	25	6	3	11	16	27	7	6	22	26	24	31	24	16	21	40	72	39	68	25	31	216	46	36	22	11	15	25	30	206	11	31	56	76	36
16	151	33	10	21	283	118	144	26	13	85	15	24	9	5	10	6	7	23	9	5	11	34	19	6	59	11	1	41	52	41	25	50	4	41	4	40	15	7	12	3	74	16	4	4	13	48
31	51	20	56	41	35	27	45	80	47	38	117	50	49	57	22	12	15	27	19	20	30	43	440	42	42	25	40	165	61	52	39	184	133	41	55	135	75	81	35	42	24	23	63	39	89	78
30	10	7	9	70	38	14	13	31	19	14	16	10	11	9	34	10	12	5	5	9	11	15	308	33	25	11	13	180	58	35	16	69	28	26	27	35	31	27	58	28	36	14	30	25	26	24
20	8	11	25	19	19	14	44	96	78	37	21	26	42	33	25	50	3	32	39	16	33	87	26	26	9	8	25	35	12	7	58	60	65	26	19	32	68	23	6	38	5	27	44	17	50	89
51	60	31	85	88	11	68	73	18	32	51	61	63	28	24	8	14	12	47	16	20	18	33	17	21	58	27	27	59	14	104	17	19	48	20	41	28	37	27	14	16	8	27	11	16	11	45
17	17	30	42	26	24	23	39	52	229	34	24	29	32	35	182	63	20	200	278	52	12	41	35	1	0	0	20	0	2	0	0	8	89	2	1	2	1	2	62	18	1	47	166	14	7	0
17	14	14	29	7	13	13	25	48	58	13	25	45	12	15	30	77	13	296	17	99	17	36	10	18	2	3	51	3	9	3	13	21	19	14	12	84	7	14	23	28	9	95	14	104	8	22
13	8	6	17	55	61	22	16	49	55	20	23	17	35	16	12	12	11	9	14	10	6	16	102	30	17	16	25	104	70	57	34	104	125	54	44	40	103	32	35	29	18	17	30	22	20	39
6	13	16	31	6	7	12	8	41	31	72	16	24	48	23	18	18	24	12	10	8	14	26	12	23	37	13	54	26	40	32	15	53	76	209	45	33	80	53	56	27	97	45	47	32	30	36
96	11	216	64	99	25	104	247	28	40	29	16	12	30	38	21	26	7	14	19	11	16	41	31	33	0	71	17	61	2	37	69	0	0	0	1	1	3	0	1	0	1	0	0	0	0	0
39	30	42	74	65	45	58	92	28	31	46	46	28	24	42	21	18	13	17	20	29	25	37	54	27	27	21	48	89	29	63	48	24	19	24	19	22	31	24	13	18	27	13	12	21	18	45
27	15	13	13	10	14	7	69	16	40	17	15	115	25	106	14	23	13	26	13	13	12	30	12	37	16	28	23	26	21	25	74	25	64	45	16	226	37	114	12	41	23	21	25	30	21	72
10	6	8	20	15	13	11	27	70	27	43	18	48	48	82	20	33	4	7	35	9	8	158	22	33	33	25	32	69	25	56	37	110	70	71	35	97	114	129	39	70	21	30	100	46	33	296
11	17	21	8	9	15	4	28	40	25	22	48	18	38	17	19	19	6	9	24	27	21	42	17	25	39	33	14	32	35	35	44	55	58	45	71	52	86	48	45	55	45	18	76	53	31	73
188	8	67	74	118	93	35	107	39	39	22	24	26	30	16	19	20	9	12	23	27	28	33	54	83	1	23	17	123	31	12	56	11	10	3	1	9	13	4	3	0	1	4	1	1	4	6
6	1	4	1	49	8	42	6	16	16	7	9	27	2	6	44	5	8	4	4	1	5	31	6	46	15	29	18	211	55	123	17	45	66	48	41	53	34	38	118	26	27	14	42	22	15	105
72	37	92	129	78	98	62	62	100	48	214	212	139	39	74	31	127	20	23	29	23	54	83	442	82	118	79	110	242	258	119	84	280	158	818	121	132	204	210	98	379	86	59	142	88	158	257
24	14	25	13	18	13	18	33	67	78	20	25	28	45	30	12	34	10	20	11	10	11	31	24	26	16	17	24	39	31	45	40	47	92	26	29	21	121	27	13	24	21	23	23	32	15	44
30	5	32	26	98	28	159	79	22	89	18	21	8	12	7	60	23	8	9	11	8	9	23	8	15	8	16	16	92	34	79	26	27	142	16	11	15	13	6	40	30	39	6	20	12	8	18
120	21	45	51	165	69	220	133	11	22	21	28	17	17	35	98	73	50	6	23	19	12	24	10	51	18	23	26	125	64	140	46	10	21	22	73	40	27	29	64	125	251	16	19	15	18	31
139	10	173	142	505	85	393	205	20	16	15	15	4	9	7	53	17	6	10	15	6	5	12	8	16	5	12	13	121	34	64	23	1	3	2	4	2	7	2	6	10	24	4	2	1	6	7
40	19	175	97	100	412	25	48	22	51	31	52	88	19	28	21	21	8	19	14	22	21	57	76	20	11	55	31	76	130	13	10	11	74	8	17	36	28	21	15	17	11	50	12	17	39	81
128	0	446	19	27	337	93	58	6	9	5	9	5	4	2	8	2	5	6	11	8	1	6	8	10	0	31	0	1	44	9	2	1	0	0	0	1	0	0	1	0	0	4	0	0	0	0
13	20	106	26	45	43	7	10	19	25	16	40	230	14	18	10	27	5	12	13	10	7	24	22	5	17	51	8	30	40	4	5	12	48	6	9	101	17	9	6	47	6	7	6	16	10	10
661	19	110	40	177	23	51	142	37	36	25	26	26	15	20	25	29	15	30	24	23	24	34	28	236	1	23	2	93	0	19	28	0	0	1	1	1	1	1	1	0	0	0	0	0	0	0
22	8	25	169	24	73	27	22	62	29	13	15	28	27	12	7	11	3	7	8	14	9	24	22	12	8	27	56	26	36	39	11	66	70	15	10	22	49	15	10	13	8	13	32	7	16	22
6	4	7	2	9	14	11	9	26	110	18	33	23	35	5	13	17	10	5	8	1	6	19	56	20	19	16	19	61	41	41	24	81	245	43	31	66	97	24	33	47	53	12	50	30	40	67
41	12	19	40	27	23	23	34	121	250	32	31	25	35	24	28	112	12	231	30	31	30	35	33	52	6	4	21	8	3	8	12	35	130	12	4	9	15	15	27	77	3	102	6	19	15	15
43	15	21	58	30	16	29	35	47	39	175	20	25	42	11	13	23	4	5	14	13	36	83	46	30	39	33	32	28	32	45	58	148	111	320	39	131	113	32	43	49	18	18	53	52	169	184
76	7	212	12	127	10	9	22	20	75	11	14	14	16	11	13	14	9	9	12	10	9	15	15	28	5	62	9	86	10	7	3	9	152	5	7	4	6	5	4	1	3	3	4	2	6	7
73	18	25	209	34	43	26	44	72	35	37	52	28	46	26	20	22	8	20	20	19	20	56	40	39	7	14	90	49	29	28	19	36	17	22	23	13	47	11	2	6	5	1	17	7	12	30
11	8	20	7	16	12	8	12	35	40	13	30	31	15	4	7	13	7	8	6	9	12	28	66	28	12	15	17	46	29	36	16	49	79	23	18	49	39	24	25	26	18	14	56	21	19	48
134	6	15	25	249	23	13	14	14	44	18	12	22	20	18	12	15	14	15	9	10	25	20	200	40	6	4	7	124	12	3	1	7	73	3	4	9	13	7	3	5	32	2	12	8	17	7
12	12	6	4	4	13	16	12	12	8	46	37	32	38	35	31	9	20	16	5	12	16	12	9	10	33	21	11	11	11	15	10	22	40	118	12	25	46	38	45	18	120	25	19	23	29	22
17	15	37	68	37	30	17	30	42	34	42	52	49	36	27	23	36	8	21	16	9	16	65	87	25	19	27	50	67	31	41	37	92	96	49	50	71	90	46	26	43	22	14	56	22	49	77
8	9	12	48	14	13	14	26	11	20	5	21	11	18	14	15	13	3	10	13	5	9	45	103	14	15	16	13	59	11	17	20	35	44	14	14	21	38	26	29	26	10	12	28	15	23	50
138	21	37	92	246	120	172	156	61	25	32	42	46	27	22	119	31	12	19	124	46	23	32	169	31	18	17	87	107	75	90	34	38	12	18	28	120	20	14	25	42	124	15	56	100	15	60
153	5	86	8	222	219	152	114	9	16	16	6	3	6	4	17	11	6	2	7	11	8	10	13	19	1	6	0	33	23	33	20	1	1	2	3	1	0	1	3	2	11	0	2	0	0	0
12	14	8	6	10	10	18	18	60	20	43	25	22	25	44	14	39	7	19	4	20	15	20	9	22	30	16	23	15	30	52	35	27	37	38	26	47	36	46	22	22	24	63	19	49	60	26
20	8	31	128	32	32	21	24	34	45	52	99	55	26	29	29	33	19	10	27	11	15	38	34	20	18	21	64	65	30	44	15	45	45	46	84	31	60	32	35	53	35	13	79	17	21	43
4	12	5	18	3	7	5	5	4	13	63	27	5	11	6	6	6	1	9	50	9	4	6	8	5	13	18	15	19	10	15	15	9	35	212	12	11	25	40	19	15	8	29	152	32	9	14
21	6	5	7	9	40	12	36	7	113	4	41	10	12	13	20	7	6	8	8	10	6	8	55	20	12	11	22	45	46	24	21	17	217	15	14	19	30	21	28	16	4	6	20	15	13	19
3	0	0	1	0	3	0	1	3	0	120	4	1	13	0	15	5	3	2	0	1	34	1	0	23	17	11	8	9	15	13	12	19	16	264	20	20	57	17	27	18	12	15	11	9	77	14
9	15	14	12	6	6	11	18	19	16	13	10	8	19	14	13	20	9	17	392	15	10	23	8	0	0	2	0	0	0	0	2	1	1	0	0	0	2	1	0	1	1	1	232	8	1	2
6	3	5	21	10	5	3	20	73	10	26	10	14	28	19	5	29	3	7	8	6	25	80	5	6	16	7	27	25	10	8	24	39	23	37	8	54	42	15	8	18	5	6	12	8	37	115
6	15	9	7	5	15	14	21	21	11	16	24	14	21	14	22	6	12	12	2	5	15	16	9	19	25	18	7	18	19	10	33	18	17	23	48	19	42	24	43	19	64	20	20	28	25	20
10	11	28	29	17	16	7	12	26	27	24	28	15	22	18	12	21	6	9	8	6	5	24	144	19	14	24	18	39	20	14	15	10	24	11	20	13	34	10	9	13	8	14	10	11	13	29
121	15	39	86	109	105	40	68	56	243	61	47	33	57	29	49	32	29	26	25	24	30	38	485	85	19	38	71	200	113	86	59	84	527	70	45	44	99	29	51	59	49	22	71	44	57	62
8	17	7	10	9	7	4	10	15	19	14	14	6	430	11	8	20	4	12	11	9	7	21	14	0	5	0	0	0	0	0	0	1	0	0	0	0	197	0	0	0	3	1	0	0	0	0
25	3	10	14	40	15	9	7	19	12	8	7	9	10	12	22	10	7	7	7	1	6	22	268	19	7	10	8	109	19	2	2	9	8	4	6	5	14	22	28	4	4	4	4	5	4	26
2	19	1	8	1	4	3	1	21	16	41	16	22	13	12	11	15	10	7	5	5	7	17	6	12	67	6	19	12	14	9	8	29	22	182	28	12	26	21	20	28	47	12	19	9	21	21
15	10	34	9	29	66	54	115	21	23	19	16	13	17	14	16	25	9	18	9	16	12	20	6	1	0	18	1	37	35	62	62	3	1	1	0	0	1	0	1	0	1	0	0	1	0	0
44	3	197	7	15	384	21	17	5	6	6	6	1	1	2	9	2	4	0	5	4	4	3	7	1	0	16	1	1	61	0	1	0	1	0	0	0	0	0	0	0	0	0	1	0	0	0
28	4	4	18	43	18	29	26	11	32	12	7	13	8	7	30	11	3	14	25	8	11	18	2	12	5	6	18	56	11	32	13	10	51	8	12	8	12	8	22	12	18	3	33	12	5	15
60	4	55	45	57	48	18	28	19	29	12	16	10	15	5	20	15	9	11	10	12	7	21	158	25	9	16	30	39	30	16	11	8	45	4	6	9	14	6	21	10	9	5	14	1	6	9
9	8	70	48	10	14	119	248	7	12	7	12	9	15	10	11	16	4	7	6	4	6	13	12	2	0	8	1	6	2	27	38	0	0	0	0	0	0	0	0	0	0	0	1	0	0	0
16	14	15	35	10	14	8	24	12	12	8	23	21	27	15	17	15	6	6	10	8	17	29	54	34	15	7	10	17	15	6	6	6	10	8	16	31	10	18	21	23	10	9	19	11	12	32
5	6	10	15	32	9	8	19	5	45	23	11	6	2	7	6	10	5	5	6	7	5	8	146	9	2	5	7	36	13	6	12	5	150	19	5	7	7	3	6	6	2	6	12	10	5	8
2	2	5	3	4	3	9	1	9	20	7	17	3	11	6	15	6	1	3	10	9	15	14	41	6	13	8	9	49	15	25	9	32	52	29	15	23	36	25	25	28	9	5	38	15	44	33
18	3	10	1	25	5	5	16	13	12	5	14	10	7	10	9	10	3	2	2	2	6	40	41	27	9	14	9	52	5	11	29	26	34	14	15	19	16	14	22	21	20	6	16	8	16	76
133	3	43	334	170	30	33	42	19	17	14	16	6	14	21	14	11	7	16	14	9	10	27	13	32	0	7	41	47	4	6	10	0	0	0	0	0	1	0	0	1	0	0	1	0	0	1
20	15	41	37	15	25	13	48	26	88	25	20	16	23	21	22	13	8	11	14	8	23	19	26	12	10	30	19	20	16	14	33	29	90	34	17	25	38	35	18	14	16	12	22	14	27	36
4	3	20	7	11	12	5	8	32	15	4	16	15	20	13	5	11	4	9	5	7	4	33	44	8	13	14	9	19	20	12	14	26	34	9	18	22	55	18	10	17	15	9	13	9	12	26
13	3	7	8	13	48	11	14	21	17	9	32	25	15	9	8	11	5	8	9	3	10	28	21	11	12	16	11	25	33	14	12	23	43	32	21	28	39	12	17	22	3	11	28	11	12	36
15	2	34	107	35	94	15	40	9	16	14	16	13	13	10	6	21	6	10	11	14	4	18	7	5	3	11	41	17	53	9	6	0	9	1	2	14	2	5	5	8	9	0	8	3	3	3
10	14	7	292	11	63	16	10	10	23	11	14	7	10	13	15	10	5	22	13	7	12	21	9	2	1	1	126	4	39	1	2	4	13	1	1	1	0	3	1	1	0	1	2	2	1	0
12	18	14	8	7	7	10	26	55	9	84	31	40	21	33	19	25	5	8	11	9	21	13	6	15	8	12	20	4	11	20	21	25	22	43	28	31	24	38	23	29	26	12	13	32	34	13
10	3	2	9	5	14	11	12	42	3	26	20	15	5	9	13	21	2	16	6	19	12	14	6	15	8	4	18	24	22	18	17	26	11	28	12	22	32	15	9	23	5	9	15	20	8	17
8	5	7	6	24	5	250	142	4	9	3	0	6	1	2	7	5	1	2	9	3	2	3	44	1	2	2	1	5	2	47	8	6	36	0	1	0	0	0	0	0	0	0	1	1	0	0
87	2	65	28	12	51	93	96	4	3	9	12	6	1	4	5	1	4	1	2	2	5	4	39	11	0	6	3	6	9	24	11	3	2	1	1	7	3	2	1	0	26	2	0	1	4	1
4	6	3	12	18	7	14	4	8	18	7	7	12	6	6	12	7	5	32	205	24	12	6	8	1	0	4	0	6	4	4	1	2	5	2	0	23	3	3	3	1	3	6	97	13	7	4
8	1	4	278	7	10	5	8	8	8	8	6	6	41	8	6	10	3	2	8	2	3	13	7	9	2	4	88	11	7	6	5	4	9	5	2	3	101	6	5	3	7	6	4	6	8	7
19	9	23	21	59	26	34	114	21	21	13	15	14	11	15	9	17	5	12	14	12	9	23	15	11	0	6	0	77	12	36	51	0	0	0	0	0	0	1	0	0	0	0	0	0	0	1
34	2	90	40	98	11	46	49	11	17	4	3	4	3	3	8	6	1	3	12	5	1	1	4	12	0	20	6	45	1	17	13	0	3	0	0	0	0	0	0	0	0	0	3	0	1	0
22	4	31	175	9	86	16	33	13	15	11	11	11	11	6	5	21	3	10	10	8	9	12	120	4	1	8	48	9	30	3	8	1	30	5	2	5	2	3	4	7	2	1	12	2	5	6
4	15	3	1	5	11	1	10	9	12	6	15	8	4	7	6	3	0	4	3	3	0	6	2	2	29	13	2	28	55	15	24	30	25	9	10	30	17	15	16	23	10	16	8	18	18	24
54	7	22	159	34	13	13	16	16	14	10	14	11	13	16	8	20	6	11	15	12	7	17	11	31	0	13	81	32	2	2	1	1	0	0	0	0	0	1	0	0	0	0	1	0	0	1
6	9	8	134	82	12	6	2	13	17	7	18	4	9	8	8	10	4	11	8	5	9	8	13	0	0	0	70	101	0	0	0	0	1	0	0	0	0	0	0	0	0	0	0	0	0	0
2	6	1	6	13	10	8	7	19	22	14	8	16	11	4	8	10	2	4	3	2	10	9	45	5	11	7	8	29	13	6	8	23	19	15	5	26	39	9	9	25	5	7	24	7	12	16
11	7	9	66	67	63	14	12	14	19	24	14	12	6	24	13	9	2	7	21	10	7	28	48	18	18	18	26	49	42	39	15	50	58	47	12	32	18	59	28	10	9	10	64	24	54	62
2	4	132	2	6	13	61	18	0	2	2	2	1	1	0	2	3	5	0	4	8	0	0	1	2	4	14	4	24	9	94	8	8	4	4	3	3	4	3	5	4	72	0	3	18	0	4
6	8	8	39	20	17	14	9	8	19	14	12	5	3	5	8	9	2	5	3	5	9	21	100	11	14	5	27	25	16	38	8	9	35	12	6	13	9	3	6	16	7	2	22	3	12	25
12	9	12	11	5	10	5	8	13	14	6	10	10	15	13	7	10	6	14	12	6	8	486	12	0	0	0	0	1	0	0	0	0	0	0	0	0	0	0	0	0	0	2	0	0	0	358
52	0	9	50	74	22	44	69	1	22	3	3	2	2	0	5	3	2	2	3	2	2	3	4	8	0	1	9	32	9	14	15	0	19	2	0	1	2	1	5	0	4	1	0	4	0	1
37	2	44	182	48	9	17	25	8	8	9	8	8	7	14	5	7	4	1	6	3	1	10	8	15	1	9	36	18	0	2	5	0	1	0	0	0	0	0	0	0	0	0	0	0	0	0
0	1	2	1	0	22	3	5	4	31	1	4	3	1	1	0	3	3	1	6	12	1	1	14	7	6	6	3	12	43	8	26	19	57	9	11	16	21	10	5	10	21	9	29	36	10	16
10	8	21	16	24	16	47	106	9	12	14	8	14	13	34	6	11	7	14	12	7	11	17	8	6	11	7	7	31	12	55	54	1	7	4	2	9	6	44	6	4	0	1	7	4	3	17
0	0	1	0	0	0	1	3	0	2	1	2	60	3	3	1	52	0	2	2	0	2	4	2	5	10	6	12	20	15	5	15	8	18	7	3	242	11	14	7	24	2	9	8	10	10	24
14	13	9	18	6	9	5	7	34	45	37	20	18	19	15	11	19	7	9	18	14	11	21	12	12	14	5	29	17	11	8	6	22	38	23	13	29	33	15	11	20	5	11	12	17	21	21
48	6	12	202	16	40	14	16	11	54	9	11	14	9	15	6	11	1	5	13	7	7	16	46	21	4	2	63	21	22	5	9	13	140	8	2	7	9	12	3	3	3	3	8	6	5	7
10	11	14	9	6	12	10	18	14	22	60	24	16	9	9	7	11	2	13	8	15	6	18	7	14	20	17	13	13	21	15	19	18	38	45	11	43	11	25	8	10	9	9	16	25	13	17
7	2	23	10	58	549	41	25	3	9	4	7	4	3	6	8	4	1	6	9	8	4	6	2	0	0	1	0	4	81	1	1	0	0	1	1	0	0	0	0	0	0	0	0	0	0	0
5	6	6	142	46	10	13	24	15	18	5	9	5	15	9	7	7	4	10	3	6	7	11	13	0	2	0	54	45	1	9	2	3	0	0	0	0	1	0	0	1	1	0	0	1	1	1
10	29	5	18	19	39	20	19	3	7	63	79	17	7	16	56	4	4	10	3	25	4	5	2	8	7	6	6	42	31	27	8	8	13	19	24	56	8	3	21	14	26	15	7	57	19	12
11	3	6	28	21	30	13	13	8	10	3	5	5	3	8	4	7	2	4	5	7	4	10	104	5	3	7	9	29	9	11	9	12	23	0	4	7	1	3	3	2	3	2	4	3	0	11
7	4	7	12	19	33	40	28	7	13	11	4	3	4	8	38	5	3	1	13	15	2	6	2	3	3	4	3	17	17	24	10	6	7	3	3	4	1	1	29	4	11	2	12	20	1	5
4	24	4	5	0	4	3	4	8	8	7	9	10	24	6	12	16	5	3	2	5	4	13	5	3	74	4	26	5	9	27	2	8	27	96	36	10	25	21	28	14	48	16	21	14	9	9
19	5	16	182	30	27	10	41	10	18	17	9	11	12	12	10	11	8	5	7	8	11	15	29	9	5	4	55	25	14	10	14	4	6	3	3	2	6	8	2	5	2	1	2	4	7	9
27	6	33	29	20	73	5	10	9	8	8	12	3	10	12	5	9	7	6	10	7	6	8	13	12	0	8	6	16	64	1	2	0	0	0	0	0	0	0	0	0	0	0	0	0	0	0
6	4	5	18	1	3	2	3	5	20	8	2	8	3	4	16	3	3	1	3	6	2	5	168	3	5	1	8	4	3	4	2	4	27	5	1	4	10	5	21	2	0	5	6	4	3	3
9	3	15	59	63	10	8	10	11	12	10	9	6	12	7	4	4	5	12	9	6	4	8	8	5	0	9	27	75	6	0	0	0	0	0	0	0	0	0	0	0	0	0	1	0	0	2
51	0	41	24	133	6	48	35	3	5	2	1	0	0	1	1	3	1	3	1	0	0	4	1	14	1	2	1	19	0	2	3	0	0	0	0	0	0	1	0	0	0	0	0	0	1	0
1	2	4	20	4	3	3	42	3	57	1	9	7	3	33	9	3	3	23	1	0	3	10	4	3	6	3	89	7	10	4	97	9	40	4	3	33	11	15	6	9	4	56	17	10	10	19
11	5	9	32	21	18	8	8	6	9	6	4	6	19	7	6	8	2	7	7	1	5	5	11	12	9	6	28	23	17	23	15	24	25	8	8	18	41	12	15	15	12	3	28	12	5	16
3	2	4	3	17	5	22	23	5	15	4	7	16	9	6	6	7	2	2	5	2	3	14	12	2	5	3	7	21	11	16	17	10	14	3	9	14	18	7	3	10	6	3	6	4	7	15
2	0	10	20	1	3	9	7	4	13	7	34	3	2	1	2	0	1	5	5	7	1	2	1	4	2	4	12	9	10	14	5	15	64	15	52	10	14	5	8	7	4	2	26	17	3	8
2	10	3	2	1	14	3	11	10	5	1	12	8	0	5	4	9	1	5	0	1	6	7	1	8	6	10	4	7	15	19	14	17	13	16	17	18	11	8	8	10	8	5	17	7	12	10
13	12	6	12	5	17	10	13	23	16	13	6	10	16	269	8	9	4	15	0	4	8	21	12	1	0	0	0	6	0	0	1	5	0	1	1	0	2	107	1	1	1	0	0	1	0	4
10	1	6	56	24	6	7	10	9	24	20	9	15	5	6	7	5	6	11	5	5	13	5	85	6	6	5	29	27	5	9	6	17	19	7	1	17	13	10	10	8	1	4	8	6	21	8
5	4	72	8	62	4	6	10	13	12	9	8	3	4	9	2	7	4	9	9	9	3	9	3	0	0	39	0	58	0	0	0	0	0	0	0	0	0	0	0	0	0	0	0	0	0	0
109	3	51	28	57	14	59	37	2	9	3	3	4	3	4	9	3	1	4	4	10	4	2	8	18	2	2	4	25	3	7	5	0	3	0	0	0	0	0	1	1	3	1	3	5	0	4
10	1	2	6	9	7	2	0	11	3	6	21	7	12	2	3	5	1	2	0	2	5	17	13	8	9	4	10	24	5	7	6	16	1	9	10	8	28	6	11	3	2	8	12	7	13	23
6	1	21	88	1	9	0	2	1	2	1	1	1	3	0	1	2	0	1	1	1	1	0	1	10	3	18	336	3	15	7	3	11	8	6	2	7	5	6	4	6	6	1	4	3	3	8
14	3	58	127	5	6	12	14	7	6	6	2	3	4	2	4	6	3	3	5	4	3	7	6	4	0	15	44	2	0	5	3	1	0	0	0	2	0	0	0	2	1	0	0	0	1	0
28	5	14	12	9	49	17	48	6	6	4	5	3	11	4	4	10	2	6	8	3	1	7	20	9	3	4	1	13	15	8	5	6	3	2	1	0	5	3	2	1	0	3	6	5	0	4
30	14	57	50	35	42	29	82	47	43	25	24	20	43	28	13	23	2	12	20	9	16	44	71	29	26	29	44	74	39	29	33	62	90	30	21	36	86	37	30	27	17	15	39	22	28	82
69	2	14	9	8	20	61	32	6	2	4	5	2	8	1	4	3	3	2	9	4	4	7	4	34	0	4	4	0	5	19	5	0	0	0	0	0	0	0	0	1	0	0	0	0	0	0
17	4	11	19	67	18	41	61	4	3	1	1	1	7	3	4	0	1	1	6	1	2	1	2	2	0	2	9	25	3	8	4	0	0	0	0	0	0	0	0	0	0	0	0	0	0	0
7	1	0	3	10	1	2	4	8	9	9	2	13	16	7	4	4	3	1	4	1	15	4	18	5	1	4	5	23	6	11	5	11	21	7	7	16	33	10	7	6	9	3	8	2	11	5
0	2	2	1	6	2	3	4	12	5	15	25	3	3	3	4	13	14	2	6	1	4	9	2	3	1	3	2	12	3	8	6	4	8	6	12	3	5	7	5	7	79	5	7	3	5	5
28	1	3	7	10	4	13	8	7	5	3	7	5	2	1	29	4	3	2	11	14	3	4	4	17	1	2	4	16	6	7	2	8	18	4	3	9	4	0	15	10	6	1	11	14	5	1
11	5	3	12	15	6	15	12	26	21	24	18	21	17	17	12	14	3	6	5	8	9	12	31	15	11	6	14	28	20	20	12	40	25	9	25	37	33	14	11	19	13	1	7	10	14	32
9	34	4	9	7	9	2	10	12	12	11	3	5	14	15	5	6	1	5	77	9	4	6	8	0	22	0	0	3	0	0	0	1	0	0	0	0	0	7	0	0	0	0	82	1	0	0
1	1	4	8	4	9	2	3	15	19	36	2	2	6	14	16	6	2	1	6	5	3	10	6	4	6	10	18	9	8	4	4	16	20	58	7	3	10	14	17	6	4	2	13	6	7	4
2	4	4	3	2	3	2	11	8	8	42	7	4	2	6	7	1	11	12	7	4	9	34	5	2	1	3	1	1	2	2	6	1	3	37	6	4	1	7	3	4	6	16	5	1	2	17
10	6	6	3	4	19	3	11	10	9	7	8	63	9	5	11	8	2	6	2	3	2	12	3	12	9	3	2	4	4	7	11	5	12	3	11	31	2	1	20	4	6	0	2	1	5	10
11	9	151	10	7	14	13	14	24	10	26	21	12	29	13	13	9	11	14	7	12	18	17	14	2	18	91	15	10	14	9	9	17	26	43	17	9	42	14	16	9	52	22	19	12	7	9
18	1	55	8	29	32	3	8	7	9	7	3	3	5	7	6	7	4	4	7	2	3	8	8	9	0	20	0	30	13	0	0	0	0	0	0	0	0	0	0	0	0	2	0	0	0	0
31	0	2	7	6	1	2	4	22	1	9	6	9	0	2	11	0	1	4	1	1	8	3	3	8	4	5	12	13	8	14	2	30	3	6	9	8	2	2	11	2	0	2	2	2	8	14
140	2	4	8	4	3	2	7	5	14	4	6	8	3	4	1	4	2	8	4	3	4	6	5	53	0	0	0	0	0	0	0	0	0	0	0	0	0	0	0	1	0	0	0	0	0	0
11	7	66	13	36	46	29	9	18	28	20	8	27	15	11	4	12	8	8	11	9	7	26	7	10	5	52	8	41	36	37	6	13	48	21	5	27	29	11	8	4	25	5	18	6	13	19
3	0	2	5	11	0	2	2	10	6	28	5	4	5	1	24	1	11	2	2	1	3	14	2	10	10	1	7	15	8	7	4	26	14	30	32	9	26	7	49	2	38	3	5	12	7	26
8	3	6	28	16	33	14	12	12	9	5	7	9	9	10	3	6	5	4	4	4	5	39	10	3	0	2	20	10	23	6	8	3	3	1	0	1	1	0	1	0	4	3	2	2	1	28
16	3	36	1	11	32	66	55	4	3	20	5	2	3	1	4	2	3	4	6	5	1	7	3	3	1	2	0	3	5	25	9	5	0	8	0	1	1	1	0	0	25	1	2	0	1	0
10	4	7	5	5	7	2	6	4	8	3	52	4	10	3	11	4	3	4	3	2	1	43	1	9	0	4	5	3	6	3	3	2	6	2	30	4	16	1	15	2	1	1	1	2	4	49
3	3	1	5	6	3	4	13	10	8	5	10	5	7	11	1	7	0	14	6	6	2	16	14	4	3	6	2	7	8	5	2	12	4	5	4	7	10	7	6	3	1	8	0	8	2	15
0	6	7	1	4	0	0	0	0	1	0	3	0	14	11	13	4	0	3	1	0	0	0	36	4	10	20	5	26	5	1	5	5	4	3	12	7	52	21	36	13	4	10	8	4	4	7
10	8	9	20	11	11	30	52	31	10	7	7	9	14	9	3	9	5	6	8	7	12	12	18	14	5	3	11	27	11	30	41	30	20	7	6	9	18	8	8	9	3	0	15	17	15	15
9	1	13	2	28	44	6	8	4	8	6	2	2	8	6	0	8	4	7	4	4	4	7	6	6	0	3	0	49	29	0	0	0	0	0	0	0	0	0	0	0	0	0	0	0	0	0
13	3	13	108	4	7	17	28	4	6	5	4	5	4	2	3	3	2	1	2	2	2	0	4	8	0	0	27	1	2	6	6	0	0	0	0	1	1	1	0	0	0	0	0	0	0	0
26	3	8	17	33	10	0	5	11	6	6	6	4	5	12	6	9	6	6	3	3	6	6	3	28	0	8	6	35	6	0	0	0	0	0	0	0	0	0	0	0	0	0	0	0	0	0
6	2	33	4	1	8	11	18	2	5	10	5	2	7	5	1	3	1	0	4	3	4	6	3	1	1	24	1	0	8	5	8	0	2	35	2	4	4	1	1	3	9	1	2	4	1	3
1	3	1	2	12	2	9	8	6	14	49	6	1	1	2	4	2	0	2	4	2	0	3	3	0	2	0	1	15	6	7	6	4	12	33	10	0	3	0	8	0	2	0	7	0	0	1
3	5	182	4	3	7	4	5	10	5	3	11	8	2	9	4	2	2	2	3	5	10	5	9	0	0	59	0	0	0	0	0	1	0	1	0	0	0	0	1	1	0	0	0	0	0	0
9	2	8	3	10	211	6	7	13	3	7	4	5	7	5	7	8	3	9	7	4	5	13	8	5	0	0	0	10	83	2	0	0	0	0	0	0	0	1	0	0	0	0	1	1	0	0
15	3	4	13	6	4	2	9	6	9	2	0	4	6	1	2	6	2	6	2	2	2	6	111	12	2	0	11	7	5	3	1	1	3	2	0	0	0	1	2	1	0	0	1	1	1	2
58	1	14	39	24	11	10	8	2	2	0	5	4	1	0	7	5	0	3	2	1	1	4	2	8	0	0	2	4	2	5	0	0	0	0	0	1	2	0	4	5	16	0	0	0	0	9
6	1	2	15	1	3	10	18	7	3	14	3	11	1	3	2	4	1	2	1	3	5	14	1	8	4	3	12	3	3	9	8	5	3	18	1	8	2	5	2	4	1	4	7	2	2	13
22	1	3	2	26	38	4	5	4	17	1	2	5	1	1	2	3	2	3	2	0	5	3	6	11	0	0	1	19	14	1	2	5	47	2	2	1	4	2	1	4	2	2	3	0	0	2
1	2	3	3	2	2	4	8	7	5	7	9	7	8	9	6	7	6	3	2	3	3	4	5	12	2	1	2	12	5	2	4	12	8	2	7	12	10	7	11	9	13	2	5	5	2	9
26	2	5	28	16	14	17	20	4	7	2	6	5	4	1	3	6	1	2	8	1	3	4	3	13	0	2	10	9	3	9	15	0	0	0	0	0	0	0	0	0	0	0	0	0	0	0
6	4	2	4	6	0	6	2	4	114	4	6	7	24	9	7	9	1	2	3	2	0	6	6	0	0	1	1	1	1	0	0	0	69	0	0	1	11	0	0	1	0	0	0	0	0	0
36	2	8	29	32	31	10	19	11	17	3	10	1	5	7	6	5	8	5	6	7	3	8	6	16	2	0	13	15	12	6	10	5	11	0	2	2	4	0	2	2	2	2	1	0	0	1
2	2	7	43	16	8	4	2	6	7	5	3	4	3	6	4	4	0	1	1	3	1	6	23	4	1	1	17	10	6	2	0	4	4	4	0	1	0	11	1	2	0	1	5	1	0	3
8	3	2	24	3	51	5	9	4	9	7	6	3	2	4	6	3	3	6	3	2	3	8	6	6	0	0	10	0	42	1	0	0	0	0	0	0	0	0	0	0	0	0	0	0	0	0
2	5	4	2	3	3	3	2	3	5	6	6	5	3	3	5	5	1	6	3	0	4	5	8	3	10	9	2	4	4	3	5	7	8	8	4	8	7	6	5	10	6	2	9	4	6	7
1	1	2	1	0	4	2	3	3	2	36	11	5	4	3	2	2	1	0	4	8	5	2	1	2	1	0	2	4	1	2	6	5	6	40	17	8	3	3	3	2	13	3	4	8	4	2
7	1	6	7	37	6	15	10	2	3	3	0	1	0	2	1	1	1	5	1	8	1	4	1	7	4	1	2	26	5	9	4	0	2	2	0	1	1	0	1	2	9	2	1	12	3	3
20	2	10	45	11	6	3	3	4	6	3	4	2	3	2	5	0	1	2	1	2	1	8	2	15	1	5	14	22	6	1	1	2	6	1	0	1	0	2	0	1	0	0	2	0	0	0
2	4	1	2	0	2	1	2	5	5	16	3	3	3	4	7	2	5	2	2	2	23	4	3	3	9	2	7	1	6	4	1	8	8	31	5	9	14	13	17	7	11	12	4	10	30	6
4	3	2	4	5	3	3	10	4	6	15	2	1	3	2	2	3	1	1	1	2	1	0	20	0	4	4	5	14	4	3	8	7	12	32	1	2	5	5	5	5	1	6	5	4	1	2
8	1	2	1	2	4	2	2	1	17	1	8	0	0	1	0	1	0	3	3	1	3	3	85	2	0	0	0	2	9	1	1	1	33	1	1	1	4	1	0	2	2	2	1	1	0	2
5	5	1	9	5	1	10	3	8	14	14	4	5	6	5	8	10	1	5	4	3	9	1	34	15	12	7	11	16	10	15	6	27	28	13	13	11	16	5	14	21	6	1	4	11	25	17
3	2	0	2	0	1	1	3	9	5	3	3	3	4	0	4	3	1	4	5	1	3	3	13	4	4	1	4	7	1	7	1	10	8	8	2	3	7	3	6	5	3	4	8	4	4	11
82	4	238	12	141	138	70	61	6	30	5	2	3	5	3	6	8	0	7	4	8	4	2	7	11	4	13	1	45	31	14	8	6	49	1	5	1	0	2	2	2	2	0	2	0	0	0
1	2	1	2	0	3	2	2	7	4	9	7	4	4	2	5	3	2	5	2	2	7	5	0	4	8	5	7	2	7	6	3	2	12	18	9	8	12	5	10	9	12	4	7	12	0	7
4	4	2	1	3	0	0	4	2	5	7	3	0	3	3	3	4	77	8	6	3	0	5	3	0	0	0	0	0	0	0	0	0	0	1	0	0	0	0	0	1	29	0	0	1	0	0
8	0	13	15	18	5	9	28	1	5	3	1	1	1	0	4	1	1	3	2	2	1	0	1	4	0	6	6	14	0	5	8	0	0	0	0	0	1	0	0	0	0	0	0	0	0	0
10	2	1	1	3	21	14	26	3	6	21	3	19	1	6	12	5	3	0	4	2	4	8	0	4	1	2	2	10	2	9	4	7	29	8	8	16	1	7	4	4	4	0	0	1	5	6
1	35	0	1	0	0	0	2	0	1	1	0	1	3	0	3	3	2	2	6	1	1	4	1	3	55	1	0	2	3	3	1	2	3	4	1	1	4	1	1	4	3	2	7	1	1	5
2	1	18	3	4	3	26	33	3	9	2	0	0	5	4	2	4	3	4	1	5	1	5	1	0	0	1	0	5	0	12	13	0	0	0	1	0	0	0	0	0	0	0	0	0	0	0
0	1	24	2	14	7	2	0	0	29	4	0	1	4	1	5	3	4	1	3	2	2	0	1	3	3	10	2	22	4	1	1	3	67	1	1	3	5	2	0	2	12	1	2	7	2	7
3	1	3	3	7	5	20	11	3	4	2	4	2	0	1	26	3	1	4	3	3	4	1	1	0	1	1	1	8	4	6	3	0	2	1	1	2	0	2	16	0	0	0	1	1	1	1
23	2	5	6	55	15	7	9	7	2	2	5	3	4	3	6	3	1	4	8	3	1	1	4	4	0	0	2	40	7	2	2	1	0	1	0	0	2	1	0	2	4	0	1	0	0	0
13	0	22	4	30	13	28	29	1	0	0	0	0	1	0	2	1	1	0	0	0	0	1	1	1	0	0	0	4	0	3	3	0	0	0	0	0	0	0	0	0	0	0	0	0	1	0
5	0	6	8	6	19	1	12	2	5	2	4	4	4	3	0	2	1	3	3	4	1	6	5	1	1	3	5	10	10	1	8	0	2	4	3	2	0	2	0	0	0	1	1	0	4	2
7	2	3	9	0	7	1	2	2	5	1	4	1	3	1	2	2	4	8	2	3	3	10	3	9	1	2	3	2	4	4	0	1	12	0	0	2	5	0	0	4	4	5	3	9	2	0
0	1	4	2	4	1	2	3	2	3	3	1	2	3	2	4	2	2	6	2	44	2	1	1	0	0	0	0	0	0	0	0	0	0	0	0	0	1	0	0	0	0	2	0	46	0	0
1	1	0	0	0	4	1	3	10	4	5	4	3	1	2	4	0	0	1	4	2	1	5	18	0	1	0	0	6	3	3	2	12	8	4	1	2	8	4	6	1	0	1	6	3	7	5
1	0	12	1	9	45	6	7	3	2	7	3	1	3	0	1	3	1	2	0	3	2	4	3	0	0	8	0	14	22	1	3	0	1	1	0	0	1	0	0	0	0	0	0	0	0	0
22	3	5	12	4	25	11	13	4	39	4	5	5	5	5	6	4	7	4	3	8	2	5	295	5	4	5	2	14	9	6	4	5	118	8	1	4	3	8	9	8	0	2	9	5	5	5
0	1	1	1	6	1	2	7	4	21	1	7	7	1	0	1	1	2	0	0	0	3	2	1	0	5	2	1	5	8	3	3	3	40	6	2	6	5	4	1	4	0	1	4	6	1	3
8	4	20	18	32	23	8	21	1	6	1	1	1	3	2	2	4	1	4	0	3	2	1	1	4	0	6	3	13	6	3	8	1	0	0	0	0	1	0	0	1	0	0	0	0	0	0
2	0	3	0	0	2	3	2	4	7	5	0	3	2	3	2	9	1	3	0	0	1	5	2	5	0	3	1	5	6	2	2	6	7	7	0	9	2	0	1	9	0	1	0	5	2	6
9	1	3	2	19	5	15	20	1	5	3	2	0	1	0	6	1	0	0	1	1	1	4	2	1	2	0	3	8	2	8	1	0	0	0	3	1	2	0	1	1	3	0	0	0	0	1
6	4	1	3	4	8	1	2	3	4	37	17	0	5	2	2	9	1	2	3	3	4	6	8	8	3	3	3	6	5	1	4	2	5	24	10	2	4	6	5	3	6	1	1	1	10	13
1	4	52	2	3	2	1	2	3	4	4	4	3	4	2	0	3	2	0	5	2	1	2	1	0	0	35	0	0	0	0	0	0	0	0	0	0	0	0	0	0	0	0	0	0	0	0
0	4	2	0	0	4	6	0	4	7	3	6	3	2	0	3	2	1	0	5	0	0	3	2	2	2	2	2	9	5	8	7	1	12	2	1	3	3	0	5	2	4	0	6	3	1	1
0	0	0	5	1	2	0	1	1	0	6	4	2	7	5	1	2	1	3	0	0	0	4	2	1	3	1	2	2	1	4	3	4	5	7	3	3	8	8	3	0	10	3	5	5	2	6
4	3	1	3	3	8	3	1	3	17	15	1	6	1	2	2	1	3	0	0	1	2	1	3	5	1	1	5	1	4	0	4	4	19	11	2	3	1	3	4	2	2	1	1	1	2	5
3	2	3	4	13	2	62	3	1	1	3	4	3	1	3	3	4	1	1	2	1	1	2	5	0	1	0	0	6	0	17	0	0	0	1	1	0	0	0	1	0	0	0	1	0	0	2
22	3	4	7	12	6	5	10	2	7	3	5	3	3	4	2	2	1	0	0	3	3	3	2	21	1	0	1	9	4	11	4	0	0	0	0	0	0	0	0	0	0	1	0	0	1	0
1	2	7	3	1	5	5	4	5	6	3	3	5	3	4	1	4	7	2	7	2	8	8	10	5	1	10	4	9	2	7	5	6	9	5	1	3	19	13	3	3	4	5	8	4	12	15
23	2	8	2	3	2	6	22	0	8	1	2	3	4	2	1	2	1	4	1	0	0	0	3	13	0	4	0	4	0	1	9	0	0	0	0	0	0	0	0	1	0	1	0	1	1	0
18	2	1	1	2	25	1	2	1	3	1	2	2	3	1	0	3	1	1	2	2	1	3	1	13	1	4	2	2	9	3	0	1	0	0	0	1	3	1	2	2	0	0	0	1	3	0
0	0	1	1	0	105	2	2	0	3	1	3	0	1	0	3	0	1	0	0	0	1	0	0	0	0	0	0	0	10	0	0	0	0	0	0	0	0	0	0	0	0	0	0	0	0	0
8	0	5	25	1	1	6	17	2	7	1	3	2	2	2	0	2	0	2	2	2	2	4	4	3	0	1	6	0	0	5	5	1	0	0	0	0	0	0	0	0	0	0	0	0	0	0
1	0	2	6	5	0	2	1	4	2	3	5	1	0	1	2	1	0	0	0	1	1	2	0	1	0	3	6	8	5	7	0	11	8	3	4	2	7	1	3	2	0	0	1	6	6	1
1	3	2	1	0	1	2	3	1	3	1	4	5	4	1	0	0	0	0	0	0	2	2	8	0	3	3	3	7	5	2	1	5	3	3	4	7	4	9	5	5	3	1	5	1	2	2
248	862	726	408	123	157	108	496	564	1579	686	421	649	4688	1378	364	564	181	460	322	245	673	1328	192	737	1056	2853	1577	188	185	146	1307	314	768	381	150	1200	1693	790	241	346	133	946	847	428	379	1585
0	0	0	7	0	1	3	3	1	2	1	1	1	4	1	2	1	2	2	4	0	1	3	5	1	4	1	5	7	4	4	2	5	3	1	2	3	9	2	2	3	2	2	3	5	2	3
8	1	14	10	4	6	6	42	4	3	9	2	4	2	6	0	2	3	3	3	3	0	4	3	4	2	3	5	6	2	5	18	3	4	16	1	4	4	2	2	2	6	1	2	0	3	2
16	7	20	56	30	25	6	2	11	7	8	6	4	7	11	11	12	2	5	7	2	5	2	12	10	0	11	43	19	13	0	1	0	1	0	0	0	0	1	1	0	0	1	0	0	1	1
1	2	2	1	3	0	13	38	2	2	1	0	2	2	2	0	0	1	3	0	0	0	3	0	0	0	0	0	0	0	12	20	0	0	0	0	0	0	0	0	0	0	0	0	0	0	0
4	0	4	7	7	4	19	18	2	8	4	9	0	1	2	5	5	2	3	1	2	0	8	6	2	3	0	1	18	5	25	6	3	6	4	2	0	10	3	2	1	2	0	2	4	0	0
0	1	0	3	1	0	1	0	3	3	6	3	4	3	2	2	0	2	3	3	1	0	5	0	0	4	2	2	2	2	1	1	7	4	8	8	6	4	2	2	2	7	2	1	0	4	2
3	1	3	8	5	4	3	7	7	3	5	9	4	4	1	1	1	0	0	6	0	3	5	1	2	6	1	1	1	7	8	7	2	2	5	4	4	1	4	4	9	3	0	7	1	3	4
0	0	0	0	1	1	0	6	1	2	3	0	0	0	1	1	0	6	0	0	0	6	11	1	5	1	1	2	1	2	2	14	0	2	7	0	0	1	3	0	4	5	2	1	0	17	10
7	3	3	38	8	4	5	7	1	3	0	5	2	1	4	3	3	2	1	2	3	0	4	1	5	0	1	13	5	1	2	2	0	0	0	0	0	0	0	0	0	0	0	1	0	0	0
5	3	1	19	4	9	4	5	2	3	1	0	3	3	2	2	3	0	1	1	1	2	1	21	4	0	0	4	2	3	1	2	0	3	0	0	0	0	0	0	0	0	1	0	0	0	1
0	3	4	4	1	6	1	16	0	1	6	3	1	0	2	2	0	0	3	0	2	2	2	3	1	0	6	2	2	1	2	2	4	3	3	9	1	2	1	3	1	3	4	0	2	2	1
3	5	0	6	4	1	6	0	3	6	2	7	5	3	3	3	4	0	10	2	24	0	4	4	0	0	0	2	0	0	0	0	2	1	0	0	1	1	0	0	1	0	3	0	15	0	1
3	0	2	1	4	4	11	8	2	4	1	1	5	1	0	8	0	1	1	1	3	2	1	2	3	0	3	2	3	3	5	3	0	4	0	0	2	3	1	3	1	1	1	2	1	1	1
0	1	39	0	2	1	1	0	0	6	3	0	1	1	3	2	2	0	2	0	1	0	2	1	0	0	32	0	0	4	0	0	0	0	0	0	0	0	0	0	0	0	0	0	0	0	0
5	2	4	2	2	2	22	31	1	0	1	0	0	1	2	2	0	0	1	0	3	1	2	3	3	0	1	1	0	1	11	3	0	0	0	0	0	0	0	0	0	0	0	1	0	0	0
0	2	2	2	7	19	2	15	6	7	1	1	7	4	1	2	1	1	3	2	1	1	6	0	1	0	0	1	1	10	5	9	0	0	0	0	0	0	0	0	0	0	0	0	0	0	0
2	2	2	2	5	3	4	3	1	6	4	1	3	0	1	1	0	1	0	0	1	3	2	1	5	0	0	1	6	2	6	2	1	11	2	4	1	5	1	1	4	1	1	1	2	3	5
3	1	4	14	6	9	2	11	1	3	2	4	5	1	1	1	2	1	3	3	0	1	3	3	4	0	1	4	5	3	1	2	1	3	3	1	3	1	1	1	0	1	1	3	0	0	1
0	0	0	0	0	0	0	5	0	15	1	0	3	6	0	0	0	1	0	1	0	2	3	0	1	2	1	2	1	0	1	12	3	3	1	1	16	2	2	1	2	0	2	1	0	1	0
21	1	2	1	28	1	3	9	3	6	6	3	3	1	1	3	0	2	0	6	0	4	9	2	17	1	0	0	20	0	3	3	2	0	0	0	0	2	1	0	0	0	1	0	0	1	0
4	3	1	3	1	1	0	2	49	6	4	2	2	0	4	2	1	0	4	2	1	0	2	1	0	0	1	0	1	0	0	0	14	1	0	0	0	0	0	2	0	0	9	0	0	0	0
3	0	3	6	4	2	1	4	1	2	1	1	1	1	2	1	0	1	0	0	0	2	1	7	4	0	1	0	7	1	3	1	3	6	0	1	2	7	0	2	2	1	2	0	1	2	5
2	0	1	4	1	1	0	0	3	24	2	2	2	3	2	1	2	1	2	1	2	3	4	2	0	0	0	0	0	0	0	0	0	21	0	0	0	0	1	0	0	0	0	0	0	0	0
2	2	7	3	2	35	1	1	1	5	1	1	0	1	1	1	1	1	1	1	2	1	1	2	0	0	11	1	1	17	1	0	1	1	4	0	1	0	0	1	0	1	0	0	0	0	0
1	2	10	23	4	6	4	0	1	5	6	1	3	1	2	2	5	1	4	2	0	0	3	3	0	0	6	9	1	2	1	3	0	0	0	0	0	0	0	0	0	0	0	0	0	0	0
12	1	2	1	16	0	3	3	1	0	1	1	3	0	3	0	1	0	2	0	1	2	0	1	6	0	3	0	16	0	0	0	0	0	0	0	0	0	0	0	0	0	0	1	0	0	0
1	2	1	0	1	1	2	0	2	3	2	1	1	1	0	4	0	1	1	1	2	2	4	2	1	2	1	2	4	1	4	1	3	7	1	3	0	4	0	1	3	1	1	1	4	2	4
9	3	10	46	16	8	2	5	6	4	8	3	4	2	9	1	2	1	4	6	3	3	3	5	6	1	3	19	12	9	2	0	0	1	0	0	0	0	0	0	1	0	0	0	1	1	1
1	0	62	37	3	4	7	45	1	2	0	2	0	2	1	0	0	1	0	0	3	1	1	5	0	0	7	4	1	0	4	2	0	1	0	0	0	0	0	0	0	0	0	0	0	0	0
19	4	28	167	34	33	6	10	6	15	8	4	8	13	4	9	4	4	4	7	5	9	13	29	5	4	7	44	22	20	3	4	2	5	0	1	2	1	0	11	0	1	0	6	0	2	5
2	0	1	0	0	1	1	4	3	3	2	2	11	3	4	0	0	1	0	0	0	0	0	2	1	0	0	1	1	1	1	1	0	2	5	1	5	3	2	2	1	4	2	3	2	0	2
0	0	0	0	0	0	1	1	5	3	0	2	1	1	2	1	2	0	1	1	0	1	0	1	2	3	1	1	2	3	2	0	6	5	5	1	3	3	2	2	5	5	3	0	2	2	4
54	1	7	3	0	11	3	1	4	5	1	2	2	2	3	2	3	2	2	3	2	1	5	5	31	1	4	1	0	5	1	0	2	0	0	0	0	0	0	0	0	0	0	0	0	0	0
3	3	1	4	13	6	28	11	1	4	3	3	2	3	0	2	1	1	1	4	2	1	1	4	1	1	0	2	8	4	7	8	1	1	1	3	0	0	1	5	0	1	0	4	3	3	2
21	127	28	31	16	27	22	24	37	39	26	30	669	27	37	27	40	13	28	19	23	25	30	31	0	86	1	0	0	0	1	3	2	0	0	0	338	0	2	1	0	0	0	0	0	1	1
3	0	3	4	0	2	0	1	5	3	3	0	2	1	2	0	0	0	1	1	1	0	7	2	0	3	3	1	7	3	4	4	5	4	6	0	12	7	3	4	3	4	0	1	2	5	2
2	0	1	19	1	0	1	2	2	1	0	2	3	3	2	6	4	1	2	5	3	4	2	29	0	0	1	7	2	0	1	2	0	0	1	3	0	2	0	9	0	0	0	2	1	0	1
2	0	3	0	25	3	1	1	0	1	3	0	2	0	1	1	3	0	3	1	0	3	3	0	0	0	0	1	20	0	0	1	0	0	0	0	0	0	0	0	0	0	0	0	0	0	0
2	0	17	0	1	19	2	1	3	0	2	0	1	1	1	1	1	0	0	1	0	2	1	2	0	0	4	0	7	8	0	0	0	0	0	0	0	0	0	0	0	0	0	0	0	0	0
363	670	575	540	197	272	194	1071	1447	2314	1722	444	431	1396	1008	626	2827	418	798	516	4450	297	1111	325	399	351	1236	975	135	148	114	3028	418	913	717	121	509	629	428	238	931	249	1004	279	1805	131	701
2	3	5	4	2	2	3	6	3	1	3	1	3	3	2	4	2	1	0	2	1	1	3	9	1	0	2	5	4	4	7	4	2	3	0	0	0	1	1	5	0	1	0	0	1	0	0
2	2	2	12	2	8	5	7	1	0	4	3	1	3	1	3	1	0	0	3	3	0	2	3	3	0	0	8	3	7	1	3	0	2	0	0	0	0	0	0	0	0	2	0	0	0	0
8	0	6	96	15	26	5	15	9	14	6	5	5	2	8	5	7	2	8	8	4	3	4	12	1	0	0	59	10	26	3	4	1	6	2	1	2	3	0	5	4	4	1	4	1	1	0
0	0	2	0	0	0	0	1	4	2	2	1	3	5	1	0	1	0	0	1	1	0	0	2	0	1	1	3	4	1	1	0	1	2	2	3	2	5	5	0	3	2	3	1	2	1	2
101	82	190	389	220	275	154	124	132	355	123	525	157	88	137	103	178	51	106	216	86	122	247	4287	164	145	147	162	676	288	361	102	274	1105	207	187	239	206	237	223	360	139	165	928	169	233	615
0	0	0	28	1	0	0	4	3	0	3	2	1	0	3	1	3	0	2	1	1	2	3	1	0	0	0	13	0	0	1	0	0	0	0	0	0	0	0	0	0	0	0	0	0	0	0
0	0	1	2	4	0	0	0	1	0	1	2	3	2	4	0	3	2	1	2	0	0	2	1	1	1	3	0	3	1	0	0	3	2	0	2	4	3	3	1	1	0	0	1	0	5	1
0	1	1	3	1	1	0	6	8	2	1	2	3	0	5	0	0	0	3	0	0	2	1	1	0	0	0	1	0	0	2	5	7	0	0	0	6	0	4	1	1	1	0	0	1	0	0
1	11	1	5	2	0	3	0	2	2	1	2	2	3	2	2	5	1	2	1	6	2	4	1	1	9	2	2	2	1	3	0	3	4	5	2	1	6	4	2	1	9	2	2	6	1	1
8	0	14	0	0	1	5	5	1	1	2	1	1	0	1	2	1	0	2	0	0	1	3	1	7	0	5	0	0	1	4	0	0	0	0	0	0	0	0	0	0	0	0	0	0	0	0
0	0	2	1	1	2	0	3	0	1	1	2	4	3	1	1	1	1	0	0	2	0	7	0	0	1	0	3	6	1	0	1	0	0	2	1	6	2	0	1	2	3	1	2	0	0	10
1	0	0	1	1	2	0	1	3	1	2	0	1	0	1	1	0	0	1	2	0	1	2	1	2	1	1	1	4	1	2	0	2	1	5	1	3	2	2	1	4	0	0	1	3	1	1
0	0	0	44	0	1	1	5	0	0	0	1	2	0	1	0	1	0	0	1	1	0	1	2	0	0	1	6	0	0	1	0	0	0	0	0	0	0	0	0	0	0	0	0	0	0	0
4	0	1	8	5	1	11	11	1	2	0	0	0	0	0	1	0	0	1	1	1	0	0	0	2	0	0	1	2	0	4	6	0	0	0	0	0	0	0	0	0	0	0	0	0	0	0
1	0	1	3	3	0	0	2	0	0	0	3	3	0	1	1	1	0	2	2	0	0	0	2	2	2	2	1	0	0	2	1	3	6	3	1	4	2	2	1	2	0	0	0	3	0	3
0	0	0	0	0	0	1	0	1	3	0	0	0	0	1	2	0	1	0	0	0	0	1	2	1	0	0	0	2	3	6	0	1	9	1	2	4	7	1	1	2	2	1	4	1	1	2
0	1	0	0	0	0	13	0	0	0	0	0	0	0	0	0	0	0	0	0	0	0	0	0	2	1	1	2	2	1	19	0	0	2	3	0	2	2	1	1	1	3	1	1	0	1	2
9	1	5	11	5	3	2	1	3	1	2	2	3	1	3	0	2	2	3	2	0	1	3	0	4	0	1	4	4	3	2	0	1	0	2	1	0	1	0	0	0	0	0	0	0	1	1
1	1	1	1	1	2	3	16	1	1	4	2	1	2	1	0	1	2	0	0	3	1	0	1	0	0	0	0	1	0	2	12	0	1	0	2	0	0	0	0	0	0	0	0	0	0	0
82	58	94	195	74	105	119	70	347	162	339	188	100	168	81	87	76	55	64	100	54	87	348	652	134	122	106	172	199	153	313	85	693	299	370	132	229	462	194	157	148	212	94	305	137	129	447
3	2	4	16	13	9	2	9	2	2	3	5	0	2	1	2	4	1	1	0	0	3	4	0	1	0	1	4	18	8	5	7	0	0	0	0	0	1	0	0	0	0	0	0	0	0	0
6	0	3	0	0	3	0	2	0	12	2	1	0	0	0	0	0	0	1	0	0	0	1	2	2	0	2	1	0	3	1	1	0	10	0	1	0	2	0	1	2	0	0	1	0	0	2
1	0	2	9	0	3	4	5	1	0	1	2	2	0	3	3	1	0	0	1	2	0	1	1	6	0	0	5	1	2	3	4	0	2	1	0	0	0	0	0	0	0	0	0	0	0	0
4	0	1	2	1	3	3	11	4	1	1	2	0	0	0	1	0	0	0	1	1	1	0	2	6	0	3	0	0	1	3	2	1	0	0	0	0	0	0	0	0	0	0	0	0	0	0
0	1	1	0	0	0	0	2	3	4	2	3	7	2	4	0	0	3	1	0	0	0	2	2	0	2	0	0	0	2	1	0	1	2	2	1	3	3	0	0	0	1	0	1	0	2	2
10	1	3	14	4	13	1	2	5	2	3	0	1	2	5	0	3	0	2	2	5	1	2	3	6	0	1	5	4	14	0	0	0	0	0	0	0	0	0	0	0	0	0	0	0	0	0
2	0	1	1	1	0	1	1	3	6	1	1	0	0	1	1	1	4	1	1	2	0	1	0	1	1	0	0	2	0	2	1	2	4	3	1	3	0	0	2	0	0	0	0	0	0	4
0	1	0	1	0	1	0	1	0	2	1	0	4	2	0	2	1	1	0	0	4	0	0	1	0	0	1	1	3	1	1	0	0	2	0	6	1	4	0	5	3	1	1	2	4	0	1
0	0	4	31	4	0	1	1	3	4	1	0	0	0	0	0	0	0	0	2	2	0	1	0	0	0	3	3	2	0	1	0	0	0	0	0	0	0	0	0	0	0	0	0	0	0	0
7	0	0	1	13	14	2	1	1	1	1	0	0	0	0	0	0	1	1	0	1	0	1	0	1	0	0	0	4	5	2	0	0	0	0	0	0	0	0	0	0	0	0	0	0	0	0
0	0	1	1	1	0	1	1	2	0	11	0	0	1	1	2	0	1	2	0	0	2	1	0	1	1	3	1	1	0	1	1	0	1	14	0	0	0	1	0	0	2	0	1	0	1	0
0	1	2	3	3	8	8	12	0	5	1	1	3	1	2	2	2	2	1	1	10	3	2	2	1	3	1	2	12	1	9	10	2	13	1	2	2	2	0	1	1	1	0	0	3	0	0
2	1	0	0	0	1	1	0	0	0	2	3	9	0	0	2	4	1	4	0	0	2	0	0	3	1	4	2	3	1	0	2	3	3	1	0	13	3	5	2	9	2	0	2	4	1	1
0	1	0	0	0	1	0	0	3	1	3	0	0	1	0	1	0	0	2	0	1	0	0	0	0	0	0	0	2	1	2	0	1	3	8	1	1	1	2	0	1	2	0	0	1	1	3
0	0	1	0	0	0	0	0	0	1	0	0	0	0	0	0	1	1	0	5	0	0	0	5	0	2	0	0	0	2	0	0	0	1	2	1	1	4	0	0	2	2	3	12	1	3	1
2	1	10	24	5	11	10	8	3	12	6	5	2	3	2	4	6	1	3	4	4	4	4	41	1	0	3	5	10	7	5	3	3	7	1	0	0	0	2	1	2	0	0	5	2	0	1
13	9	10	23	9	20	8	14	14	25	14	19	8	43	37	40	566	24	34	13	26	39	51	18	0	5	0	2	0	2	2	15	1	6	5	0	0	14	7	15	105	19	10	2	3	20	6
3	0	6	1	17	1	2	1	2	5	2	4	2	0	3	1	0	0	3	0	2	1	1	3	1	0	1	2	20	2	0	0	0	0	1	1	0	2	0	0	0	0	0	0	0	0	0
0	0	1	1	0	2	1	1	1	2	2	1	0	4	1	0	2	2	12	1	0	1	1	1	0	0	0	0	0	0	0	0	0	3	0	0	1	0	0	0	0	0	8	0	0	0	0
2	1	1	13	1	1	1	1	2	1	0	1	1	0	1	3	0	0	1	0	1	2	0	0	0	0	1	6	0	1	0	1	0	0	0	0	0	0	0	0	0	0	0	0	0	0	0
1	0	0	0	1	1	13	21	0	0	0	1	2	1	0	1	2	0	2	0	0	0	1	0	0	0	0	0	0	0	3	2	0	0	0	0	0	0	0	0	0	0	0	0	0	0	0
0	7	0	0	0	0	0	0	0	0	1	0	1	0	0	0	0	0	0	0	1	2	0	0	0	13	0	0	2	2	3	0	0	2	0	1	1	1	0	0	1	2	1	0	1	2	1
0	0	0	0	1	1	0	0	1	9	2	0	2	2	2	0	1	0	1	0	0	0	0	1	0	0	0	0	0	0	0	1	4	8	1	0	1	0	1	1	1	0	1	0	0	0	1
0	0	1	0	1	0	1	0	1	2	0	0	0	2	0	2	0	0	0	0	0	1	0	5	0	1	1	0	1	3	1	1	1	7	1	0	0	2	1	1	0	2	0	0	0	0	2
0	0	0	0	13	1	0	0	2	0	2	2	1	1	1	1	1	0	0	0	0	2	1	0	0	0	0	0	20	0	0	0	0	0	0	0	0	0	0	0	0	0	0	0	0	0	0
160	94	203	45	34	46	22	159	364	188	73	52	82	466	720	131	214	40	246	42	65	62	1000	43	753	179	701	43	68	67	48	448	152	145	73	44	242	256	306	82	176	53	575	147	165	71	591
1	1	5	2	2	5	2	3	0	0	1	0	0	0	0	0	1	0	0	0	1	0	0	0	0	0	1	2	2	0	4	0	0	6	0	0	0	0	1	0	1	0	0	0	2	2	0
2	1	0	6	9	1	1	10	1	2	1	1	1	0	1	0	0	0	0	0	0	1	1	1	0	0	0	1	4	2	2	2	0	0	0	0	0	0	0	0	0	0	0	0	0	0	0
1	1	1	7	2	0	0	1	0	1	0	1	0	1	0	1	1	0	0	2	0	2	0	11	0	2	0	7	0	0	1	0	0	3	0	1	1	0	0	0	0	0	0	0	0	0	0
1	2	2	4	1	5	1	2	6	6	13	4	2	1	4	2	6	0	2	1	0	0	3	4	3	4	6	3	5	5	2	2	5	7	10	5	9	3	12	1	6	5	4	4	2	2	5
3	3	2	12	6	7	10	7	9	9	12	10	5	5	6	6	4	4	3	1	5	11	6	33	7	0	4	12	14	13	8	7	15	15	13	5	8	12	8	5	5	5	3	4	7	15	7
2	2	0	3	2	4	2	2	1	5	0	0	2	0	0	1	0	0	1	2	1	0	0	2	0	1	0	2	0	1	3	0	1	8	0	0	0	0	0	0	0	0	0	0	0	0	0
83	108	45	101	159	115	85	180	318	265	194	246	123	84	140	134	109	44	56	44	65	131	267	420	220	115	78	117	255	166	128	163	259	311	159	116	198	155	246	134	152	101	116	134	162	240	378
2	2	3	22	2	5	2	4	4	2	2	2	1	2	0	5	1	0	2	2	1	0	1	24	2	0	1	7	9	3	1	0	1	1	1	0	0	0	0	4	1	1	0	2	0	1	1
3	1	42	32	1	0	0	1	2	3	2	1	0	0	0	1	1	0	0	2	1	2	3	2	0	0	9	7	0	0	1	0	0	0	0	1	0	0	0	0	0	0	0	0	1	1	0
2	0	7	2	3	2	0	6	0	1	0	0	0	0	0	1	1	0	2	1	1	0	0	0	1	0	0	3	2	0	0	3	1	0	0	0	0	1	1	0	0	0	0	0	0	0	0
0	0	2	18	0	1	1	2	0	1	0	1	0	1	1	0	0	0	1	1	2	1	0	0	0	0	0	6	0	0	0	1	0	0	0	0	0	0	0	0	0	0	0	0	0	0	0
9	1	4	0	0	24	4	4	0	0	1	1	0	0	0	0	0	0	0	1	1	0	0	0	2	1	1	0	0	4	1	0	0	0	0	0	0	1	0	0	0	1	0	0	0	0	0
2	0	1	2	1	1	0	0	4	0	2	1	1	2	2	2	0	0	0	1	1	0	1	0	3	0	0	3	2	0	1	4	2	1	0	1	1	0	1	1	1	0	2	1	2	1	0
0	0	0	23	1	2	2	0	1	1	3	1	0	3	3	0	1	3	0	0	1	2	1	2	0	0	0	15	1	0	1	0	0	0	0	0	1	0	0	0	0	0	0	0	0	0	0
1	1	1	2	1	0	0	0	2	2	5	2	2	0	3	0	3	1	3	0	0	0	0	4	1	0	3	2	0	2	1	1	2	4	6	2	2	0	1	0	1	2	0	1	3	0	1
0	2	10	11	3	3	0	2	2	0	1	2	2	0	1	1	5	0	0	0	0	2	1	0	1	0	2	2	4	3	0	0	1	0	0	0	0	0	0	0	0	0	0	1	0	0	0
1	0	3	0	4	18	2	2	1	1	1	3	3	1	1	1	2	0	2	3	3	0	0	12	0	0	2	1	5	8	2	0	0	0	0	0	0	0	0	0	0	0	0	0	0	0	0
0	0	0	0	2	0	0	1	0	8	0	0	0	0	0	0	0	0	1	0	0	1	0	2	0	1	0	1	8	0	3	0	1	7	0	1	2	2	5	0	1	1	0	0	0	0	1
4	1	2	3	0	3	0	5	1	0	0	0	0	0	0	0	0	0	3	0	1	1	1	2	2	0	0	2	0	2	0	3	0	0	0	0	0	0	0	0	0	0	0	0	0	2	0
0	1	0	1	10	2	1	2	0	3	0	2	1	1	3	0	0	0	0	0	1	0	2	0	1	0	1	0	6	2	0	2	0	0	0	0	0	1	0	0	0	0	0	0	0	0	0
11	0	26	17	7	2	11	5	7	5	1	3	3	5	2	4	5	2	6	2	2	2	6	3	5	1	18	6	25	0	4	2	0	0	0	0	0	0	1	0	0	0	0	1	0	0	0
0	0	0	0	1	1	0	0	0	3	2	0	7	0	0	0	0	0	1	0	0	3	2	1	0	0	0	0	1	0	0	1	0	3	0	0	3	0	1	1	1	0	0	1	0	2	2
1	0	8	8	2	0	1	1	1	1	1	2	1	1	1	0	0	0	0	0	0	1	1	0	2	0	2	6	1	0	0	0	0	0	0	0	0	0	0	0	0	0	0	0	0	0	0
1	0	2	13	2	0	2	1	0	1	1	0	1	0	0	0	1	0	0	1	0	0	3	0	1	0	0	8	4	0	0	0	0	0	0	0	0	0	0	0	0	0	0	0	0	0	0
20	5	13	5	9	5	12	15	6	10	0	4	3	10	9	2	6	2	3	6	2	1	8	6	9	0	3	1	17	8	5	9	3	4	1	1	1	6	2	3	0	1	0	3	3	0	1
0	0	0	0	0	0	0	1	0	1	0	4	1	3	0	1	0	0	1	1	1	1	1	0	0	0	1	1	2	1	0	0	0	0	0	0	1	2	2	0	2	0	1	0	0	2	4
4	3	3	68	5	2	9	26	8	5	24	10	6	7	5	2	6	0	5	3	2	0	5	8	2	1	10	21	3	1	3	7	5	1	10	4	4	6	3	3	3	0	1	5	5	2	6
0	0	0	1	0	0	1	1	0	0	2	0	1	1	1	0	0	0	1	0	0	0	5	2	0	1	1	0	3	0	0	2	0	0	0	0	4	1	1	1	1	0	1	1	0	2	2
0	0	1	2	3	1	0	4	0	0	1	3	0	0	0	1	1	0	0	0	1	2	1	0	1	0	0	4	6	0	0	0	0	0	0	0	0	0	0	0	0	0	0	0	0	0	0
1	1	1	3	4	1	2	7	2	4	1	1	0	3	3	0	2	2	1	0	1	2	1	1	0	0	2	0	8	1	2	3	0	0	0	0	0	0	0	0	0	0	0	0	0	0	0
0	0	0	0	0	0	0	0	0	1	0	0	0	3	0	1	0	0	0	0	1	0	0	5	0	1	0	1	0	1	0	1	0	1	2	1	1	6	1	0	1	2	0	1	0	1	0
0	1	0	0	1	0	2	11	0	1	0	0	3	0	1	0	0	0	1	0	0	0	0	0	0	0	0	0	0	0	4	3	0	1	0	0	0	1	0	0	0	0	0	0	0	0	0
39	17	20	20	213	802	97	22	135	280	85	91	36	45	31	49	100	11	28	236	34	65	129	57	156	87	84	97	873	414	373	83	476	1032	124	132	137	158	117	190	312	60	82	1241	159	100	385
0	1	0	0	0	0	0	0	2	0	16	0	1	2	3	0	0	0	1	0	0	2	1	1	0	0	0	1	0	0	0	0	1	0	1	0	0	0	0	0	1	0	1	0	0	1	1
0	0	0	1	1	0	0	1	2	0	2	0	2	1	3	0	0	0	0	1	0	0	2	0	0	0	0	0	0	0	1	1	0	1	1	0	0	1	4	0	2	1	0	0	0	1	1
14	7	6	14	16	8	9	14	9	35	12	11	14	11	5	8	4	5	4	3	3	6	17	24	17	21	5	17	35	17	23	13	18	60	15	17	23	21	15	16	16	10	7	15	10	23	38
480	20	36	707	66	833	50	40	60	68	42	51	37	44	47	26	52	21	37	29	33	30	56	57	149	0	1	163	31	191	3	1	1	2	0	3	0	0	0	0	0	1	1	1	0	0	1
4	0	0	1	3	1	1	1	0	0	1	0	1	1	0	1	0	0	0	1	0	1	1	1	3	0	2	0	8	0	0	0	0	0	0	0	0	0	0	0	0	0	0	0	0	0	0
1	5	1	1	0	1	0	1	3	2	4	2	3	1	0	3	2	1	0	2	3	0	0	2	0	3	1	0	0	0	1	0	0	0	5	0	0	0	0	1	3	0	0	1	2	1	1
1	2	1	10	1	0	0	1	0	0	0	0	0	2	2	1	0	1	1	0	0	0	0	0	1	0	0	5	0	0	2	0	0	0	0	0	0	0	0	0	0	0	0	0	0	0	0
1	0	0	0	1	1	2	11	1	0	2	1	0	1	0	1	0	0	0	0	0	1	2	0	1	0	0	0	4	0	2	4	0	0	0	0	0	0	0	0	0	0	0	0	0	0	0
0	1	0	0	0	0	0	0	0	1	1	1	1	2	0	1	0	0	3	0	1	1	1	0	1	4	0	0	2	0	0	0	0	0	0	0	1	2	1	1	0	0	0	0	2	0	2
26	29	30	32	22	38	34	43	205	76	75	45	34	89	79	277	104	39	124	222	59	44	178	51	8	13	4	24	16	7	43	11	98	30	32	7	20	46	46	152	43	13	56	280	15	37	94
0	0	8	1	1	0	2	2	0	0	0	0	0	0	0	0	1	1	0	0	0	0	1	0	0	0	4	0	0	0	0	0	0	1	0	4	0	1	0	1	0	0	0	0	0	0	0
0	1	0	0	4	1	0	1	0	1	0	0	0	0	0	0	0	1	0	0	5	0	5	0	0	0	1	0	5	1	0	1	0	2	0	0	1	1	0	1	0	0	0	0	14	1	1
0	1	0	0	1	0	0	0	2	3	0	0	0	0	0	1	0	0	1	0	0	1	1	2	0	0	0	0	1	0	1	0	2	2	1	0	0	1	0	0	0	1	0	0	1	0	1
258	69	691	85	147	209	490	900	86	115	67	83	84	73	91	90	102	42	50	84	60	198	179	1232	116	72	185	48	217	92	163	178	61	158	59	77	82	56	109	138	160	102	39	244	60	489	424
0	0	0	0	0	0	0	0	0	0	1	1	0	0	0	1	0	0	0	0	0	0	1	1	0	0	0	0	0	0	1	0	0	3	0	6	0	1	0	0	1	4	0	0	0	0	0
7	0	1	12	6	3	1	2	0	3	2	0	1	2	0	4	1	0	2	2	0	1	3	0	2	1	0	8	3	1	0	0	0	0	0	0	0	2	0	0	0	0	0	0	0	0	0
0	0	0	0	0	0	0	0	0	0	0	0	0	0	0	0	0	0	2	0	0	0	0	0	0	1	0	0	1	0	1	0	0	1	1	0	0	0	1	0	0	0	23	1	0	0	0
0	0	0	0	0	1	0	0	1	1	0	0	0	3	0	0	0	1	0	0	0	0	0	1	1	5	2	2	1	0	1	3	10	3	2	3	0	15	0	1	0	2	2	1	0	0	2
1	0	0	0	8	0	0	1	0	0	1	0	0	0	1	0	2	0	1	0	1	1	0	0	0	0	0	0	5	1	1	0	0	0	0	0	0	0	0	0	0	0	0	0	0	0	0
19	0	0	0	0	0	1	0	0	0	0	1	0	0	0	0	0	0	0	0	2	0	2	2	11	0	0	0	0	0	0	0	0	0	0	0	0	0	0	0	0	0	0	0	0	0	0
1	0	0	0	1	1	1	0	0	1	1	0	1	1	0	0	5	2	2	7	0	0	2	2	0	0	0	0	0	1	0	1	1	0	0	0	0	0	0	0	5	0	1	4	0	0	0
32	44	42	11	59	52	18	29	53	65	67	93	52	68	20	20	120	54	12	27	25	27	78	8	104	53	72	42	274	110	25	49	65	210	73	52	151	80	51	25	346	200	35	118	57	38	141
0	0	1	6	0	1	0	2	1	0	0	1	0	0	0	0	0	0	0	1	0	0	0	0	2	0	0	6	0	1	0	0	0	0	0	0	0	1	1	0	0	0	0	0	0	0	5
0	0	0	9	0	2	0	0	0	2	2	0	0	0	0	0	0	0	0	0	0	1	1	1	0	0	0	7	0	0	0	0	0	0	0	0	0	0	0	0	0	0	0	0	0	0	0
2	0	0	1	0	0	0	0	0	0	0	0	1	1	1	0	0	0	0	0	0	0	1	1	2	2	0	0	0	0	0	0	1	2	1	0	3	3	1	0	0	1	0	0	0	0	2
0	3	0	0	0	0	0	2	1	0	2	0	0	0	0	0	0	0	2	0	0	0	0	1	0	1	1	0	0	0	0	0	1	2	2	0	1	2	0	2	2	4	1	2	2	1	0
0	0	0	0	0	0	0	0	0	0	0	0	0	0	0	0	1	0	0	0	0	0	6	0	1	0	0	0	0	1	1	0	0	0	0	0	0	0	1	0	4	1	0	2	0	0	3
0	0	0	0	0	0	0	0	0	2	0	0	1	0	1	0	0	0	0	0	0	0	0	0	0	1	0	0	0	1	2	0	0	1	0	0	11	0	0	1	0	1	0	0	0	0	0
0	0	0	0	0	0	5	4	0	0	1	0	1	0	0	0	0	0	0	0	0	0	1	1	0	0	1	0	0	2	6	1	0	0	0	0	0	0	0	0	0	0	1	0	1	0	0
4	0	0	1	0	0	0	0	0	0	1	0	1	1	0	1	0	1	1	0	0	0	1	1	5	0	0	0	0	0	0	0	0	0	0	0	0	0	0	0	0	0	0	0	0	0	0
1	3	5	9	3	0	2	0	1	1	0	0	1	1	2	0	3	0	0	0	0	0	1	0	0	0	1	4	1	0	0	0	0	0	0	0	0	0	0	0	0	0	0	1	0	0	1
12	14	4	35	27	59	10	11	26	13	7	39	11	7	39	26	1	8	25	22	6	22	27	27	16	41	23	37	138	155	33	27	99	60	36	36	44	50	151	90	38	40	72	38	63	106	68
0	0	0	0	1	0	0	1	0	1	0	0	0	1	0	1	1	0	1	0	0	1	0	2	1	0	0	0	2	1	2	2	1	0	0	0	0	2	1	0	1	0	0	0	0	1	1
0	0	0	0	0	1	0	0	0	1	0	3	1	2	0	0	0	2	3	0	1	0	0	1	2	2	3	0	2	2	3	2	4	4	1	4	3	1	1	0	1	4	4	2	0	1	0
33	11	44	72	61	73	25	32	51	51	29	32	100	48	24	24	33	13	20	28	14	11	52	101	36	38	41	41	97	98	64	26	95	123	69	32	90	151	72	97	78	30	30	133	29	31	99
0	3	0	0	0	0	0	0	1	0	1	2	0	0	1	0	0	0	0	1	0	0	1	0	1	0	0	1	0	0	0	0	0	0	4	1	1	1	0	1	0	4	0	3	1	0	0
2	0	0	1	1	0	0	2	1	2	1	0	0	0	1	1	0	0	2	3	2	0	2	0	1	3	1	1	1	0	2	1	1	0	2	0	0	2	0	1	1	1	0	1	0	1	1
0	0	1	0	2	0	0	1	1	0	1	1	0	0	1	1	1	1	1	0	0	1	1	0	0	0	0	0	4	4	0	0	0	0	0	0	0	0	0	0	0	0	0	0	0	0	0
0	0	0	0	0	0	0	0	0	1	2	0	5	0	0	0	1	0	1	1	0	0	0	1	0	1	0	0	0	0	0	0	0	1	1	2	1	0	0	0	0	0	2	2	0	1	0
0	0	0	1	0	0	1	0	0	0	0	1	0	0	0	0	2	0	1	1	0	0	0	1	2	0	0	2	1	0	0	1	1	0	0	2	0	0	0	0	0	6	0	1	0	0	1
0	0	0	0	0	1	0	0	0	1	4	0	3	0	1	0	0	0	0	1	3	0	0	0	0	0	0	0	0	0	0	0	0	0	2	0	0	0	1	0	0	0	0	0	0	0	1
0	0	6	6	0	1	0	3	1	0	1	1	0	0	0	1	0	2	0	0	0	0	0	0	0	0	0	0	0	1	0	0	0	0	0	0	0	0	0	0	0	0	0	1	0	0	1
1	0	0	6	0	1	0	1	1	1	0	1	1	1	0	0	0	1	0	0	2	0	1	0	1	7	0	0	1	0	2	1	0	0	3	3	1	0	0	0	0	4	1	0	1	0	0
1	0	1	4	0	1	6	3	1	2	2	0	0	1	0	0	1	0	2	0	1	0	2	0	0	0	0	1	0	0	0	1	0	0	0	0	0	0	0	0	0	0	0	0	0	0	0
0	1	1	0	0	2	0	1	0	0	3	0	2	0	0	1	0	0	1	0	0	0	0	0	0	2	0	1	1	0	0	0	1	0	0	0	0	1	1	0	1	0	0	0	1	0	0
0	1	1	1	3	3	1	1	0	1	0	0	0	0	1	0	1	1	1	0	0	0	0	1	1	0	0	0	3	0	0	1	0	0	0	0	0	0	1	0	0	0	0	0	0	0	0
0	0	0	0	0	0	0	0	0	0	1	0	0	0	0	0	0	0	0	1	0	0	2	1	0	1	0	0	1	0	0	0	0	0	0	0	1	1	0	1	1	2	2	0	1	0	0
0	0	0	0	1	0	4	4	0	1	0	1	0	0	0	0	0	0	0	0	0	0	0	1	0	1	0	0	0	0	3	4	0	0	1	0	0	0	0	0	0	0	0	0	0	0	0
1	0	1	0	0	1	2	6	1	0	0	1	0	0	1	0	1	0	0	0	0	0	0	0	0	0	0	0	0	0	2	0	0	0	0	0	0	0	0	0	0	0	0	0	0	0	0
0	0	0	0	0	2	1	0	0	0	1	0	0	0	0	0	0	0	0	2	7	0	0	0	0	0	0	0	0	1	1	0	0	0	0	0	0	0	0	0	0	0	0	0	1	0	0
0	0	2	0	0	1	3	2	1	4	1	0	1	2	0	1	0	1	0	0	1	2	4	5	0	0	1	1	6	0	0	0	1	4	0	0	0	0	0	0	0	0	0	1	2	1	1
0	0	4	1	0	0	0	2	0	0	0	0	1	2	1	1	0	0	0	0	0	1	1	0	1	0	2	0	0	0	0	1	0	0	0	0	0	0	0	0	0	0	0	0	0	0	0
1	0	1	0	8	0	0	1	0	1	0	0	1	0	0	1	0	0	0	0	0	0	1	0	0	0	0	0	9	0	0	0	0	0	0	0	0	0	0	0	0	0	0	0	0	0	0
302	47	64	94	510	98	1137	1971	89	141	57	69	79	97	92	55	68	57	64	53	66	56	96	186	100	15	14	9	242	50	479	326	15	82	6	8	26	84	36	16	31	46	8	36	13	15	29
0	0	0	4	3	1	0	0	0	0	0	0	0	0	1	0	0	0	0	0	0	0	0	0	1	0	0	1	0	3	0	0	0	0	0	0	0	0	0	0	0	0	0	0	0	0	0
0	0	4	8	0	0	0	0	0	1	0	0	1	0	0	0	0	0	1	0	0	0	1	0	0	0	2	0	0	0	2	1	0	0	0	0	0	0	0	0	0	0	0	0	0	0	0
0	0	0	0	0	0	0	0	0	0	1	1	1	0	1	0	1	0	0	0	0	0	0	0	0	5	0	0	0	0	1	1	0	0	2	1	1	0	0	0	0	1	0	0	0	0	0
0	0	0	0	0	0	0	4	0	0	0	0	0	0	0	0	0	0	0	0	0	1	0	0	0	0	1	0	1	0	0	3	0	1	1	0	0	2	0	1	1	0	0	0	0	1	0
1	0	1	1	4	2	0	1	1	2	0	1	0	1	1	1	0	0	0	0	0	1	0	0	0	0	0	0	4	4	0	0	0	0	0	0	0	0	0	0	0	0	0	0	0	0	0
0	2	0	0	0	0	2	1	1	0	1	0	0	0	0	0	0	0	1	0	0	0	6	1	1	2	1	0	1	0	0	0	0	0	2	0	0	1	0	0	0	1	3	0	1	0	5
122	44	63	236	143	116	78	105	193	191	103	157	81	169	91	57	77	41	36	102	38	93	157	661	114	77	66	168	320	126	133	90	305	290	93	81	132	470	105	89	108	42	33	239	76	135	175
1	0	1	0	0	0	0	0	0	0	0	0	0	0	0	0	1	0	4	0	1	0	0	1	0	0	0	0	0	0	0	0	0	0	0	0	0	0	0	0	0	0	5	0	2	0	0
9	20	24	24	14	23	21	19	20	16	13	22	13	11	14	18	10	4	7	14	5	8	11	15	23	24	19	15	20	12	35	6	7	40	15	13	30	32	12	12	23	7	6	28	12	16	21
0	1	0	0	1	4	0	0	0	1	1	0	1	0	1	0	0	0	0	0	0	0	0	0	0	0	0	0	0	0	4	0	0	0	0	0	0	0	1	0	0	0	0	1	0	0	0
4	0	0	0	0	0	0	0	0	1	1	0	0	1	0	0	1	0	0	2	2	0	0	1	0	0	0	0	2	0	0	0	0	1	0	0	0	1	0	0	1	2	1	0	3	1	0
1	0	0	4	4	8	3	2	0	2	2	0	0	0	0	1	0	0	1	1	2	0	0	4	1	0	0	1	2	2	0	1	4	0	4	0	0	2	0	1	3	1	1	3	0	2	0
0	1	0	0	0	0	0	0	0	0	0	0	0	0	0	0	0	0	0	0	0	1	0	1	1	5	3	0	1	2	3	1	2	0	1	0	0	0	1	0	0	1	1	0	1	0	1
2	2	2	1	0	0	0	2	2	0	0	1	0	1	0	1	0	0	4	1	0	0	0	1	0	5	1	0	0	0	0	2	0	0	0	0	0	0	1	1	0	1	0	2	2	0	2
0	0	0	1	0	0	0	0	1	1	0	1	0	0	1	0	0	0	0	0	0	0	0	0	1	0	0	1	0	0	1	0	0	1	1	1	0	0	1	0	0	1	0	0	0	1	1
0	0	2	0	0	0	0	1	0	0	1	0	0	0	0	1	0	0	0	0	0	0	1	1	0	0	0	0	0	0	0	0	1	1	0	0	0	0	0	1	1	1	0	1	1	0	1
0	0	1	0	0	0	0	0	1	1	0	0	0	2	0	0	0	0	0	0	0	0	0	1	0	0	1	0	0	1	0	0	0	3	0	1	0	2	0	0	1	0	0	0	0	1	1
4	2	1	0	0	3	2	0	1	0	1	0	0	0	0	1	0	0	0	0	1	0	1	1	9	0	0	0	0	0	0	0	0	0	0	0	0	0	0	0	0	2	0	0	1	0	0
0	0	0	1	0	2	2	0	0	0	1	0	1	0	0	5	0	0	1	0	0	1	0	0	0	0	0	0	1	0	1	1	0	1	0	0	1	0	0	1	0	0	0	0	0	2	0
2	0	1	1	3	4	1	1	1	0	2	0	1	0	0	0	3	1	0	0	0	1	0	0	1	0	1	1	0	0	0	0	0	0	0	0	0	0	0	0	0	0	0	0	0	0	0
8	11	9	6	7	17	2	15	14	10	9	38	41	20	7	6	3	9	13	4	6	11	5	4	3	13	7	7	4	10	3	7	14	4	15	38	44	18	1	7	3	5	13	2	9	11	4
1	0	2	0	1	1	0	1	0	0	0	0	0	0	0	0	1	0	1	0	0	0	0	2	2	0	0	0	0	0	0	0	0	0	0	0	0	0	0	0	0	0	0	0	0	0	0
0	0	0	0	0	0	0	3	0	1	2	0	0	0	0	0	1	1	0	0	0	0	1	0	0	0	0	0	0	0	2	1	0	0	0	0	0	0	0	0	0	0	0	0	0	0	0
0	0	1	0	0	1	1	0	0	0	3	0	3	0	0	1	0	1	2	1	2	0	0	0	0	0	0	0	1	0	1	2	0	0	1	3	0	1	1	0	1	1	0	0	3	0	2
0	0	0	0	0	0	0	1	0	0	0	0	0	0	0	0	1	4	1	0	0	1	0	0	0	0	0	0	0	0	0	1	0	0	0	1	0	1	0	0	0	2	0	0	1	0	0
0	0	0	0	0	0	0	1	0	1	0	0	1	0	1	0	0	0	1	0	1	0	1	1	0	0	0	0	0	0	0	1	0	1	0	0	0	0	0	0	0	0	0	0	0	0	0
0	0	3	2	0	0	0	0	0	0	1	0	0	1	0	1	0	0	0	2	0	0	0	0	1	0	1	0	0	0	0	0	0	0	0	0	0	0	0	0	0	0	0	0	0	0	0
0	0	0	0	1	1	0	0	0	0	5	1	1	0	0	0	0	0	2	0	0	0	0	0	0	0	1	0	0	0	0	0	0	0	0	0	0	0	0	2	0	2	0	0	0	0	0
2	0	0	4	0	1	1	3	0	0	2	0	1	0	0	1	0	0	1	0	0	0	0	0	1	0	0	0	0	0	1	1	0	0	0	0	0	0	0	0	0	0	0	1	0	0	0
4	0	0	0	1	0	0	0	0	0	0	0	1	0	0	0	0	0	0	0	1	0	0	0	2	0	0	0	0	0	0	1	0	0	0	0	0	0	0	0	0	0	0	0	0	0	0
189	21	58	37	201	89	137	612	30	62	17	16	25	28	30	16	52	13	32	26	28	23	39	137	74	11	12	6	148	26	49	121	13	55	6	3	10	16	9	10	49	9	6	31	6	10	10
0	0	4	0	0	1	0	2	0	0	1	0	1	0	0	1	0	0	1	0	0	0	1	0	0	0	3	0	0	0	1	1	0	0	0	0	0	0	0	0	0	0	0	0	0	0	0
0	0	0	0	0	0	0	0	0	0	0	0	0	1	1	0	0	0	1	0	0	1	10	0	0	0	0	0	0	0	0	0	0	0	0	0	0	0	0	0	0	0	0	0	0	0	4
1	0	0	0	0	0	0	0	0	2	0	1	0	0	1	0	3	0	0	0	0	0	0	0	1	0	0	0	0	0	0	0	0	0	0	0	0	0	0	0	2	0	0	1	0	0	0
89	18	14	9	1	16	16	9	26	43	446	19	20	35	24	14	20	9	12	12	5	10	61	3	687	37	14	6	9	38	52	21	38	39	201	16	60	51	19	17	26	7	7	19	31	18	36
0	0	0	0	0	0	0	0	0	0	0	0	0	0	2	0	0	0	0	0	0	0	1	0	0	0	0	1	0	0	1	0	0	0	1	1	1	0	3	1	1	0	0	0	0	0	0
36	15	97	54	296	126	390	331	25	29	13	19	5	9	24	128	29	49	32	37	26	6	19	12	15	5	6	12	94	40	99	35	5	44	2	7	8	16	23	28	45	39	14	18	40	5	24
1	0	2	0	2	2	0	1	0	0	0	0	0	0	0	0	0	0	0	0	0	0	1	0	1	0	0	0	1	0	0	0	0	0	0	0	0	0	0	0	0	0	0	0	0	0	0
0	0	0	0	0	0	0	1	0	1	0	0	0	2	0	0	0	0	0	0	0	0	0	1	0	0	1	0	1	2	0	0	0	1	0	0	0	2	0	0	0	2	0	0	0	0	0
0	0	0	0	0	0	0	0	2	1	0	0	0	1	0	0	0	0	0	0	0	0	0	0	0	0	0	0	0	1	0	1	0	1	0	0	0	7	0	0	0	0	1	0	0	0	0
0	0	0	1	2	1	0	1	0	0	0	1	0	0	1	0	0	0	1	0	0	0	0	0	0	0	1	0	2	0	0	0	0	0	0	0	0	0	0	0	0	0	0	0	0	0	0
0	0	1	1	0	0	2	0	0	0	0	0	0	0	0	0	0	0	0	0	0	1	1	0	0	0	0	0	0	0	1	3	0	0	0	0	0	0	0	0	0	0	0	0	0	0	0
6	0	0	0	1	1	0	1	0	0	0	0	0	1	1	0	1	1	0	0	0	0	1	0	1	0	0	0	0	0	0	0	0	0	0	0	0	0	0	0	0	0	0	0	0	0	0
0	0	0	1	0	3	0	0	0	1	6	0	1	3	2	0	2	1	9	2	1	0	0	2	0	0	0	0	0	1	0	1	0	0	1	1	0	0	1	0	0	1	1	1	0	1	0
2	1	0	3	0	0	0	1	0	0	3	1	1	1	0	0	1	1	1	0	0	0	1	0	0	0	0	1	1	1	0	0	0	0	1	1	0	0	1	0	1	0	1	1	1	0	1
0	0	0	0	0	0	0	0	1	0	0	0	0	0	0	0	0	0	0	0	0	0	0	0	0	0	1	1	0	0	2	2	3	0	0	0	0	1	0	0	0	1	0	0	0	0	0
0	0	0	1	2	3	0	1	0	0	0	0	0	0	0	1	0	0	1	0	0	0	1	0	0	0	0	1	0	2	0	0	0	0	0	0	0	0	0	0	0	0	0	0	0	0	0
4	7	9	6	7	6	6	11	15	13	19	11	9	14	4	5	11	2	0	2	1	6	16	15	5	7	3	4	9	4	5	9	12	15	12	4	12	8	3	3	6	1	3	3	2	6	13
1	1	1	0	3	1	0	1	0	1	1	0	0	0	0	0	0	0	0	0	1	0	0	0	0	0	0	0	0	0	0	0	0	0	0	0	0	0	0	0	0	0	0	0	0	0	0
1	0	1	1	0	2	1	0	1	0	1	0	0	0	0	0	0	0	1	1	0	0	0	0	0	0	0	0	0	1	0	0	0	0	0	0	0	0	0	0	0	0	0	0	0	0	0
0	1	0	1	2	0	2	4	0	1	0	1	1	0	0	0	0	0	0	0	0	0	0	0	0	0	0	0	2	0	0	1	0	0	0	0	0	0	0	0	0	0	0	0	0	0	0
0	0	1	0	3	2	0	2	0	0	0	1	0	0	1	0	0	1	0	0	0	0	0	0	2	0	0	0	2	0	1	0	0	0	0	0	0	0	0	0	0	0	0	0	0	0	0
2	1	0	0	1	1	0	1	1	0	0	3	2	0	2	0	0	0	3	2	1	0	2	0	1	1	1	2	1	1	0	0	0	1	1	1	2	2	2	1	0	1	1	4	0	0	1
0	1	0	0	0	0	0	0	0	0	1	0	0	0	0	0	0	1	2	0	0	0	0	0	0	0	0	0	0	0	0	0	1	0	0	0	0	0	0	0	0	0	0	0	4	0	0
0	0	0	0	0	0	0	0	0	0	0	0	0	0	0	0	0	0	0	0	0	0	0	1	0	0	0	0	1	1	0	0	0	0	2	1	0	0	1	0	0	0	0	2	0	0	0
1	1	1	0	5	8	0	0	0	0	0	1	0	1	0	0	1	1	0	1	0	2	0	0	0	0	0	0	3	3	0	1	0	0	0	0	0	0	0	0	0	0	0	0	0	0	0
0	0	1	1	0	0	1	0	1	0	0	0	1	0	0	0	0	0	1	0	0	0	0	1	0	0	0	0	2	0	0	0	0	0	0	0	0	0	0	0	0	0	0	0	0	0	0
20	8	18	14	20	13	15	24	118	44	29	16	18	23	30	40	74	11	207	204	62	14	19	22	1	1	0	2	1	0	0	0	36	13	0	0	1	1	0	13	20	5	50	93	18	0	1
0	0	0	0	0	0	1	0	0	1	0	0	0	0	0	0	3	0	0	0	0	0	0	1	0	0	0	0	0	0	0	0	0	0	0	0	0	0	0	0	3	0	0	0	0	0	0
2	0	0	2	2	0	0	4	0	0	0	0	0	0	0	0	0	0	0	0	0	1	0	1	0	0	0	0	0	0	0	0	0	0	0	0	0	0	0	0	0	0	0	0	0	0	0
0	0	0	2	0	0	2	1	0	0	1	1	0	0	0	0	0	0	0	0	1	0	1	0	0	0	0	3	0	0	1	1	0	1	0	0	0	0	0	0	0	0	0	0	0	0	0
0	0	10	1	0	0	0	0	0	0	0	0	0	0	0	0	0	0	0	0	0	0	1	0	0	0	1	0	0	0	0	0	0	0	0	0	0	0	0	0	0	0	0	0	0	0	0
0	0	0	0	0	0	0	0	0	0	0	0	0	0	0	0	0	0	0	1	0	0	0	0	0	1	0	0	1	0	0	0	0	1	2	0	0	0	1	0	1	0	0	0	0	0	0
1	1	0	0	1	0	0	0	0	1	0	0	0	0	0	1	0	0	0	0	0	0	1	1	2	0	0	0	0	0	0	1	0	0	0	0	0	0	0	0	0	0	0	0	0	0	0
2	0	1	1	0	0	0	0	0	0	0	0	0	1	0	0	0	1	1	0	0	2	0	0	0	0	1	1	1	0	0	0	0	0	0	0	0	0	0	0	0	0	0	0	0	0	0
0	0	3	4	6	3	0	1	0	0	0	0	1	0	0	0	1	1	0	0	1	0	0	0	0	0	0	1	5	2	0	0	0	0	0	0	0	0	0	0	1	0	0	0	0	0	0
0	0	3	0	0	0	0	2	0	0	0	0	0	0	0	0	0	0	0	0	0	0	0	0	0	0	0	0	1	0	0	0	3	1	0	0	0	0	0	0	0	0	1	0	1	0	0
0	0	0	1	0	1	1	1	1	0	1	0	0	1	0	0	2	0	1	0	1	0	0	0	0	0	0	1	0	0	0	0	0	0	0	0	0	0	1	0	1	0	0	0	0	0	0
1	0	1	0	3	0	0	0	0	1	0	0	0	0	0	0	0	0	0	0	0	0	0	0	0	0	0	0	3	0	0	0	0	0	0	0	0	0	0	0	0	0	0	0	0	0	0
0	0	0	0	0	0	0	0	0	0	0	0	0	0	0	0	0	0	0	0	1	0	0	0	1	0	2	1	0	0	0	0	0	1	0	0	0	0	0	0	0	0	0	1	3	0	1
1	0	0	1	0	0	0	2	1	0	0	0	0	0	0	0	0	0	1	0	0	0	0	0	0	0	1	0	1	1	0	0	0	0	1	1	0	0	1	0	0	0	0	2	0	0	1
0	0	1	1	0	1	2	0	0	0	0	0	0	0	0	0	0	0	0	0	0	0	0	0	1	0	0	0	0	0	0	0	0	0	0	1	0	0	0	1	2	0	0	1	0	0	0
1	0	0	2	0	0	0	1	0	0	0	0	0	0	0	0	0	0	0	0	0	1	0	0	0	0	0	4	0	0	0	0	0	0	0	0	0	0	0	0	0	0	0	0	0	0	0
1	0	0	0	0	1	0	1	0	1	0	0	0	0	1	0	0	0	4	0	0	0	1	0	0	0	0	0	0	0	0	0	0	0	0	0	0	0	0	0	1	0	0	0	0	0	0
4	0	0	0	1	0	0	1	0	0	0	0	0	0	0	0	0	0	1	0	0	0	0	0	2	0	0	0	1	0	0	1	0	0	0	0	1	0	0	0	0	0	0	0	0	0	0
0	0	1	1	1	0	0	0	1	0	0	2	0	0	2	0	0	0	1	0	0	0	1	0	0	0	0	3	0	0	0	0	2	0	1	0	0	0	0	0	0	1	1	0	0	0	1
1	0	0	6	0	1	0	0	0	0	0	1	1	0	0	0	0	0	1	0	0	0	0	0	0	0	0	3	0	0	0	1	0	0	0	0	0	0	0	0	0	0	0	0	0	0	0
0	0	0	0	6	0	0	0	0	0	0	1	0	0	0	0	0	0	0	0	0	0	0	0	0	0	0	0	4	0	0	0	0	0	0	0	0	0	0	0	0	0	0	0	0	0	0
0	0	0	0	0	0	0	0	0	0	0	1	0	4	0	0	2	0	3	0	0	0	0	0	0	0	0	0	0	0	0	0	0	0	0	0	0	1	0	0	0	0	1	0	0	0	0
0	0	0	1	1	0	0	2	1	0	0	0	0	1	1	0	0	1	0	0	0	0	0	0	0	0	0	0	0	2	0	0	0	0	0	0	0	0	1	0	0	0	0	0	0	0	1
1	3	1	0	0	0	1	0	0	1	0	2	0	0	2	2	2	0	3	0	0	0	0	1	0	1	2	1	1	1	3	0	0	2	5	1	1	0	1	4	1	3	0	1	1	0	0
0	0	0	0	1	0	0	0	0	2	0	0	0	0	0	0	0	0	0	0	0	0	0	0	0	0	0	0	0	0	0	0	0	3	1	0	0	0	0	0	0	0	0	0	0	0	0
0	0	0	3	0	0	0	0	0	0	0	0	0	0	0	0	0	0	0	0	1	0	0	0	0	0	0	3	0	1	0	0	0	0	0	0	0	0	0	0	0	0	0	0	1	0	0
0	0	0	0	0	0	0	0	1	0	1	0	0	0	0	0	1	0	0	2	0	0	0	0	0	0	1	0	0	0	0	1	0	1	2	0	4	0	0	1	0	0	0	0	1	0	0
46	10	92	192	17	35	30	42	14	20	5	14	139	15	7	14	12	8	7	6	8	10	15	12	13	8	30	34	12	14	15	5	3	87	3	5	54	4	5	18	2	6	2	9	4	1	5
0	0	0	0	0	1	0	0	0	0	1	0	1	0	0	0	0	0	0	0	0	0	1	0	0	0	0	2	0	0	1	0	0	0	1	0	0	2	0	1	0	0	0	0	0	1	0
0	0	0	8	1	0	0	0	0	1	0	0	0	0	0	0	0	0	0	0	0	0	0	1	0	0	0	1	0	0	0	0	0	0	0	0	0	0	0	0	0	0	0	0	0	0	0
1	0	0	2	0	0	0	0	2	0	0	1	0	0	0	0	0	0	1	0	0	0	0	2	0	0	0	1	0	0	0	0	0	0	0	0	0	0	0	0	0	0	0	1	0	0	1
0	0	0	0	0	0	0	0	0	0	0	0	0	1	0	0	0	0	0	0	0	0	0	0	0	0	1	0	0	0	1	0	0	0	0	0	0	3	0	0	0	1	0	0	0	0	0
0	0	0	0	0	0	0	0	0	0	1	0	0	0	0	1	0	0	0	0	0	0	1	0	0	0	0	0	0	0	1	1	0	0	0	2	0	0	0	0	2	0	0	0	0	0	0
1	0	0	1	0	0	0	0	0	1	1	0	1	2	0	0	1	0	0	0	0	0	0	0	1	0	0	0	0	0	0	0	0	1	0	0	0	0	0	0	0	0	0	0	0	0	0
0	0	0	0	0	0	2	1	0	0	0	0	0	0	0	0	0	0	0	0	0	1	0	0	0	0	1	0	0	0	1	1	0	0	0	0	0	0	0	0	0	0	0	0	0	0	0
0	2	0	1	0	1	0	0	0	0	0	1	0	0	0	0	0	0	0	0	0	0	0	0	0	0	0	1	1	0	0	0	0	0	0	0	0	0	0	0	0	0	0	0	0	0	0
0	0	0	1	0	0	1	2	1	1	0	0	0	0	1	0	0	0	0	0	0	1	2	1	0	0	0	1	0	0	1	0	0	0	0	0	0	0	0	0	0	0	0	0	0	0	0
0	0	0	0	1	0	0	0	0	1	0	0	0	0	0	0	0	0	0	0	0	0	0	0	0	0	1	0	0	1	0	0	0	1	0	0	0	1	0	0	0	0	0	0	0	1	0
0	2	0	1	0	0	0	0	1	0	0	0	0	0	0	0	0	0	0	1	0	0	0	0	0	0	0	0	0	1	0	0	0	0	0	0	0	0	0	0	0	0	0	0	0	0	0
72	82	63	55	42	65	35	74	84	89	171	578	2760	98	119	81	110	51	89	61	1615	99	89	73	11	100	8	23	6	12	14	12	17	30	109	144	589	44	19	22	38	38	21	12	560	19	17
0	0	0	0	0	0	0	0	1	0	1	0	0	0	0	1	0	0	0	0	0	0	0	0	0	1	0	0	0	0	0	0	0	0	1	0	0	1	0	1	0	1	0	1	1	0	0
0	1	0	2	0	0	1	1	0	0	0	0	0	1	0	0	0	0	0	1	0	0	0	0	0	0	0	0	0	0	0	0	0	0	0	0	0	0	0	0	0	0	0	0	0	0	0
0	0	0	0	0	0	0	0	0	0	0	0	0	0	0	0	0	0	0	0	0	0	0	0	2	0	6	0	0	0	0	0	0	0	0	0	0	0	0	1	0	0	0	0	1	0	0
0	0	0	0	0	0	1	0	0	0	0	0	0	0	0	0	0	1	0	0	0	2	0	0	0	0	0	0	2	0	0	0	0	0	0	0	0	0	0	0	0	0	0	0	0	2	0
0	0	1	0	0	0	0	0	0	0	0	0	0	2	0	0	0	0	0	0	0	0	0	0	0	1	2	0	1	0	0	1	0	0	1	0	0	1	0	0	0	0	0	1	0	0	0
0	0	0	1	0	0	0	0	0	0	0	0	0	1	3	0	0	0	0	0	0	0	0	0	0	0	0	0	0	0	0	0	0	0	0	0	0	0	2	0	0	0	0	0	0	0	0
0	2	1	0	0	0	0	1	0	0	0	0	0	0	0	0	1	0	0	0	0	3	0	0	0	0	0	0	0	0	0	0	0	0	0	0	0	0	0	0	0	0	0	0	0	0	0
0	0	1	0	0	1	1	2	0	0	0	0	0	0	0	0	0	0	0	0	1	0	0	2	0	0	0	0	1	0	0	0	0	1	0	0	0	0	0	0	0	0	0	0	0	0	0
0	0	0	3	0	0	0	0	0	0	0	0	0	0	0	0	0	0	0	0	0	0	0	0	2	0	0	0	1	1	0	0	0	0	0	0	0	0	0	0	0	0	0	0	0	0	0
0	0	0	0	0	0	0	0	0	0	0	0	0	0	0	0	0	0	0	0	0	0	0	0	0	0	0	0	0	2	0	0	2	0	5	0	0	1	0	0	0	3	3	0	0	0	0
0	0	0	0	0	0	0	0	0	0	0	0	0	0	0	0	0	0	1	0	0	0	0	0	0	0	0	0	0	0	0	0	1	0	1	0	0	0	0	1	0	0	0	1	0	0	1
0	0	1	0	1	0	0	1	0	0	0	0	0	0	0	0	0	0	0	2	0	0	0	0	0	0	1	0	0	0	0	0	0	0	0	0	0	0	0	0	0	0	0	0	0	0	0
0	0	0	0	0	0	0	1	0	0	0	1	0	0	0	0	0	0	0	0	0	0	0	0	0	0	0	0	0	0	0	0	0	1	1	1	0	0	0	0	0	0	0	0	1	0	0
0	0	0	0	0	0	0	0	0	0	0	0	0	0	0	1	0	0	0	0	0	0	0	0	0	0	0	0	0	0	0	0	0	0	0	4	0	0	0	1	0	2	0	0	0	0	0
0	1	0	0	0	0	0	0	0	0	0	0	0	0	0	0	0	0	2	1	1	0	1	0	0	0	0	0	0	0	0	0	0	0	0	0	0	0	2	0	0	0	0	0	0	0	0
0	0	0	0	0	0	1	2	0	0	0	0	0	1	0	0	0	0	4	1	0	1	0	0	0	0	0	0	0	0	0	0	0	0	0	0	0	0	0	0	0	0	0	0	0	0	0
1	1	1	0	0	1	0	1	1	0	1	0	0	0	1	1	2	1	2	1	0	2	0	0	0	0	2	0	0	0	0	1	0	2	2	0	0	0	1	0	1	1	0	3	0	2	0
2	0	0	0	0	2	1	0	0	1	0	0	0	0	0	0	0	0	0	0	1	0	0	0	0	0	0	0	0	0	0	0	0	0	0	0	0	0	0	0	0	0	0	0	0	0	0
0	0	0	0	1	0	0	0	0	0	0	0	0	0	0	0	0	0	0	0	0	0	0	0	0	0	0	0	2	2	0	0	0	0	0	0	0	0	0	0	0	0	0	0	1	1	0
2	1	0	0	0	0	0	0	1	0	0	1	0	1	0	1	0	0	0	0	0	0	0	0	0	0	1	1	1	0	0	0	3	2	0	1	0	1	0	1	0	1	0	0	0	0	0
7	6	20	21	305	234	10	16	16	23	9	9	12	19	10	9	18	7	8	12	13	14	16	22	1	0	2	2	146	44	0	0	1	3	0	0	0	1	1	4	1	0	1	1	5	1	1
25	6	6	50	51	40	29	29	30	12	11	24	14	14	7	11	6	7	12	10	5	7	14	17	6	5	8	34	71	26	26	15	17	16	11	7	7	8	9	4	6	0	2	4	7	5	5
0	0	0	1	0	0	1	0	0	0	0	1	1	0	1	1	0	0	0	0	0	0	0	0	0	0	0	1	0	1	3	0	0	0	0	1	0	1	0	0	0	0	0	0	0	0	1
0	0	0	0	0	0	0	0	0	0	0	0	0	0	0	0	0	2	0	0	0	0	1	0	0	0	0	0	0	0	0	2	0	0	0	0	0	0	0	0	0	1	0	0	0	0	0
0	0	0	0	0	0	0	0	0	0	0	0	0	0	0	1	0	0	0	0	0	0	0	1	1	0	0	0	0	0	0	0	0	1	0	1	0	0	0	0	0	2	0	1	0	1	0
0	0	0	0	0	0	0	0	0	0	0	1	0	0	0	0	0	0	2	0	0	0	0	0	0	0	0	0	0	0	0	0	0	0	0	1	0	0	0	0	1	1	0	0	0	1	0
0	0	0	0	0	0	0	0	0	0	0	0	0	0	0	0	0	0	0	1	0	0	0	0	0	0	0	0	0	1	0	1	0	1	1	0	0	0	0	1	0	0	1	0	0	1	0
1	0	0	0	0	0	0	1	0	0	0	0	0	0	0	0	0	0	0	0	0	1	0	0	1	0	0	0	0	0	0	1	0	0	0	0	0	0	0	0	0	0	0	0	0	0	0
17	9	409	17	16	12	118	170	21	20	14	20	17	20	16	13	26	13	22	21	19	9	24	21	0	0	119	0	0	0	63	40	0	1	0	1	2	3	2	1	2	0	0	0	0	0	1
0	0	1	0	0	0	0	0	0	0	0	0	0	0	0	0	0	0	0	0	0	0	0	0	0	0	0	0	0	0	0	1	0	1	0	0	0	0	1	0	0	0	0	0	0	1	0
3	0	0	0	0	0	0	2	0	1	1	0	0	0	0	0	0	1	0	0	0	0	0	0	2	0	0	0	0	0	0	0	0	0	0	0	1	0	0	0	0	0	0	0	0	0	0
2	0	0	0	0	0	1	1	0	0	0	0	1	0	0	0	0	0	0	0	0	0	0	0	0	0	0	0	0	0	0	0	0	0	0	0	0	0	0	0	0	0	0	0	0	0	0
1	0	0	1	0	0	0	0	0	0	0	0	0	0	0	0	0	0	0	0	0	1	0	0	0	0	0	2	0	0	0	0	0	0	0	0	0	0	0	0	0	0	0	0	0	0	0
0	0	0	0	0	2	0	0	1	0	0	0	0	0	0	0	1	0	0	1	0	0	0	0	0	0	0	2	0	3	1	0	0	0	0	0	1	0	0	0	1	0	0	0	0	0	1
1	0	0	0	0	1	0	1	1	0	1	0	0	0	1	0	0	1	0	0	0	1	0	0	4	0	0	0	0	0	0	0	0	1	0	0	0	0	0	0	0	0	0	0	0	0	0
0	0	0	0	0	0	1	1	2	0	0	1	0	0	0	0	0	0	0	0	0	0	0	0	0	3	0	0	0	0	1	0	2	1	2	0	2	6	1	1	0	1	0	0	1	1	1
29	18	32	120	21	54	17	37	24	32	24	15	16	31	28	18	20	11	16	561	18	15	43	26	10	2	8	36	13	7	3	5	2	7	3	0	4	8	3	0	1	4	1	260	2	1	11
4	12	17	12	10	47	29	150	15	15	12	10	7	14	10	7	2	6	2	5	11	13	9	13	4	3	3	4	4	18	15	71	0	3	2	0	0	1	0	0	0	0	0	1	0	0	0
0	0	0	0	1	0	0	0	0	0	0	0	0	0	0	0	0	0	0	0	0	0	0	0	0	0	0	0	0	0	0	1	0	0	1	0	0	0	0	0	0	0	0	1	0	0	0
150	6	66	259	223	97	184	167	20	33	10	7	8	5	12	86	13	7	9	48	36	8	22	45	24	9	11	25	68	29	36	22	26	49	1	9	9	7	7	13	7	10	3	26	28	3	10
0	0	0	0	0	0	0	0	0	0	0	0	0	0	0	0	0	0	0	0	0	0	0	0	0	0	0	1	1	0	0	0	0	0	0	1	0	0	0	0	0	0	1	0	0	0	0
0	1	0	0	0	0	0	0	1	0	0	0	0	0	0	0	0	0	0	0	0	0	0	1	0	0	0	0	0	0	0	0	0	1	1	0	0	0	0	0	0	0	0	0	0	0	0
0	1	2	0	0	0	0	0	5	2	1	0	0	1	1	1	5	0	0	0	2	0	1	0	1	0	1	0	0	0	0	0	1	1	2	0	1	0	0	0	1	0	2	0	0	0	1
0	1	0	0	0	0	0	0	0	0	0	0	0	0	0	1	1	0	1	0	2	0	0	0	0	0	0	0	0	0	1	0	0	0	0	0	0	1	0	0	0	2	0	0	2	1	0
0	0	0	0	1	0	0	0	0	0	0	0	0	0	0	0	0	0	0	0	0	0	0	0	0	0	0	0	0	0	0	0	0	0	1	0	0	1	0	0	0	1	0	0	0	1	0
0	0	0	0	0	0	0	0	0	1	1	0	0	0	0	0	0	0	0	0	0	0	0	0	0	0	0	0	0	0	0	0	0	0	1	0	0	0	0	0	0	1	0	0	0	0	0
1	0	0	0	0	0	0	1	0	0	0	0	0	1	0	0	1	0	0	0	0	0	0	1	1	0	0	1	0	0	0	0	0	0	0	0	0	0	0	0	0	0	0	0	0	0	1
0	0	0	0	0	0	0	0	0	0	0	0	0	1	0	0	0	1	0	0	0	0	0	0	0	0	0	0	0	0	0	0	0	0	0	0	0	0	1	0	0	0	0	0	0	0	1
0	0	2	0	1	0	0	0	0	0	0	0	0	1	0	0	0	0	0	0	0	0	0	0	0	0	0	0	0	0	0	2	0	0	3	0	0	0	0	0	0	0	0	1	1	0	0
2	0	2	0	1	1	0	0	0	0	2	0	1	0	0	1	1	1	1	1	0	0	0	0	0	0	0	0	2	0	0	0	1	1	1	0	0	0	0	1	0	0	0	0	0	0	1
1	0	1	3	0	0	0	0	0	0	0	0	0	0	0	0	0	0	0	0	0	0	0	0	0	0	0	0	0	0	0	0	0	0	0	0	0	0	0	0	0	0	0	0	0	0	0
92	19	30	500	181	208	54	60	39	40	32	29	23	31	23	17	33	10	23	25	21	24	31	23	33	1	6	141	120	84	9	13	0	1	0	0	2	0	0	0	2	2	0	0	1	0	2
0	0	0	0	0	0	0	1	0	0	1	0	0	0	0	0	0	0	0	0	1	0	0	0	0	0	0	0	0	0	0	1	0	0	0	2	0	0	0	0	0	1	0	0	0	0	0
0	0	0	0	1	0	0	0	0	0	0	0	0	0	0	0	0	1	0	0	0	0	0	0	0	0	0	1	0	0	0	0	0	1	0	0	0	0	0	0	0	3	0	0	0	0	0
0	0	0	0	0	0	0	0	0	0	0	0	1	1	0	0	0	0	0	0	0	0	0	0	0	2	0	0	0	0	0	0	1	0	0	0	0	1	0	0	0	0	0	0	0	1	0
0	1	0	0	0	0	0	1	1	0	2	0	1	3	0	1	0	2	4	1	0	0	1	0	0	2	0	0	0	0	0	0	1	0	0	0	1	0	1	0	0	0	1	0	1	0	0
4	2	1	16	2	6	8	5	19	7	12	0	3	8	5	3	2	2	1	12	3	4	11	36	5	7	7	10	9	18	20	3	39	8	15	1	5	9	2	8	7	10	1	28	5	6	11
0	1	1	2	0	0	0	4	1	0	0	0	0	0	0	0	0	0	0	2	2	1	0	1	0	0	0	0	1	0	0	1	0	0	1	1	0	1	0	0	0	0	0	0	0	0	0
34	19	28	74	39	30	12	31	33	24	14	14	20	14	11	14	19	4	8	8	32	7	9	15	15	13	16	50	44	39	23	21	13	16	5	10	8	16	6	15	7	5	1	4	31	4	12
4	0	0	0	0	0	0	1	1	2	0	1	2	2	0	2	2	0	2	0	0	1	1	1	1	2	0	0	0	0	0	1	1	0	4	2	0	1	2	3	2	2	1	0	1	1	2
59	13	40	43	168	65	30	27	27	29	22	17	142	10	30	628	141	10	30	58	20	6	16	9	38	26	48	56	729	133	90	46	54	71	37	28	567	30	41	311	336	20	40	178	75	16	29
0	0	0	1	0	0	0	0	0	0	1	0	0	0	0	2	0	1	2	0	0	0	0	0	0	0	0	0	0	0	0	0	0	0	0	0	0	0	0	0	0	0	0	0	0	0	0
0	0	0	0	1	0	0	0	0	0	0	0	0	0	0	0	0	0	0	0	0	1	0	0	0	0	0	0	1	0	0	0	0	0	0	0	0	0	0	0	0	0	0	0	0	2	0
0	1	0	0	0	0	0	0	0	0	0	0	0	1	0	0	1	0	0	0	0	0	0	2	0	0	0	0	0	0	0	0	0	0	0	0	0	0	0	0	0	0	0	0	0	0	0
0	0	0	0	0	0	0	0	0	0	0	0	0	0	0	0	0	1	0	1	0	0	0	0	0	0	0	0	0	0	0	0	0	0	0	0	0	0	0	0	0	0	0	1	1	0	0
0	0	0	1	1	0	1	1	0	0	2	0	0	0	0	0	0	0	0	1	0	0	1	0	0	0	1	0	0	0	0	0	0	0	1	0	0	0	0	0	0	0	0	0	0	0	0
2	0	0	0	0	0	0	0	0	0	0	0	0	0	0	0	0	0	1	1	0	1	0	0	0	0	0	0	1	0	0	0	0	0	0	0	0	0	0	1	0	1	0	0	0	0	0
0	1	0	0	0	0	0	2	0	0	0	0	0	0	0	1	0	1	0	0	0	0	0	0	0	0	0	0	0	0	0	0	0	0	0	0	0	0	0	0	0	0	0	0	0	0	0
0	0	0	0	0	0	1	0	0	1	1	3	0	0	0	0	0	0	1	0	0	0	0	0	0	0	0	0	1	0	0	0	0	1	0	0	1	0	0	1	0	0	0	1	0	0	0
0	0	0	0	0	0	0	1	0	0	0	0	1	0	0	0	0	0	0	1	0	0	0	0	0	0	0	0	0	0	1	0	0	0	0	0	0	0	0	0	0	0	0	0	0	0	0
0	0	0	0	0	0	0	0	0	0	0	0	0	0	0	0	0	0	0	0	0	0	0	0	0	0	0	0	0	0	0	0	1	0	2	1	0	0	0	0	0	1	0	0	0	0	0
0	0	0	0	0	0	0	0	0	0	0	0	0	0	0	0	0	0	0	0	0	0	0	0	0	0	0	0	0	0	0	0	0	0	0	0	0	0	0	0	0	4	0	0	0	0	0
5	1	1	4	6	3	3	6	0	0	0	3	2	1	0	2	0	0	0	3	1	1	0	0	1	0	2	1	6	2	2	6	0	0	0	0	0	0	0	0	0	0	0	0	0	0	0
0	0	0	1	0	0	0	0	0	0	1	0	0	0	0	0	1	0	0	0	0	0	0	0	0	0	0	0	0	0	0	0	0	0	0	0	0	0	0	1	0	0	0	0	0	0	0
0	0	0	1	0	0	0	0	0	0	0	0	0	0	0	0	1	0	0	0	0	0	0	0	0	0	0	0	1	1	0	0	0	0	0	0	0	0	0	0	0	0	0	0	0	0	0
0	0	0	0	0	0	0	0	0	0	0	0	0	1	0	0	0	1	0	0	0	0	0	1	0	0	0	0	0	0	0	0	0	0	0	0	0	0	0	0	0	2	0	0	0	0	0
27	4	29	91	3	91	22	21	13	10	4	6	3	4	4	3	4	4	9	4	3	5	5	11	8	0	4	18	1	21	7	7	0	0	0	0	0	0	0	1	0	0	0	0	0	0	0
0	0	1	0	0	1	0	0	0	0	0	0	0	0	0	0	0	0	0	0	0	1	0	0	0	0	0	0	5	0	0	0	0	0	0	0	0	1	0	0	0	0	0	0	0	0	0
0	0	0	0	0	1	0	0	0	0	1	0	0	0	0	0	0	1	0	0	0	0	0	1	0	0	0	0	2	0	0	0	0	0	0	0	0	0	0	0	0	0	0	0	0	0	0
0	0	0	0	0	0	0	2	0	0	0	0	0	0	0	0	0	0	0	0	1	0	0	0	0	0	0	0	0	0	0	2	0	0	0	0	0	0	0	0	0	0	0	0	0	0	0
0	0	0	0	0	0	0	0	0	0	0	0	0	0	0	0	0	0	1	0	0	0	0	0	0	0	0	1	1	0	0	0	0	0	1	0	0	1	0	0	0	0	0	0	0	0	0
31	13	38	438	14	12	20	36	17	20	19	18	15	13	15	12	21	5	6	13	12	12	15	12	10	2	5	148	0	1	7	9	0	0	0	0	0	1	2	1	0	1	0	0	0	0	0
3	4	1	0	0	4	4	0	8	14	92	11	0	19	3	4	2	6	9	0	1	10	6	2	14	19	18	12	14	22	20	11	26	18	310	24	17	50	18	28	18	21	26	13	13	44	15
3	26	6	8	3	8	5	4	11	6	17	24	15	12	10	15	18	4	11	1	2	5	9	4	8	55	6	13	7	7	11	6	20	15	46	35	14	26	21	21	16	27	18	7	14	11	22
39	24	34	140	38	65	19	12	54	190	52	83	37	28	36	26	24	14	10	73	33	48	29	279	76	56	50	68	127	120	69	43	158	713	98	50	64	209	159	73	138	50	31	406	134	212	105
47	4	16	55	22	12	6	9	4	7	7	4	4	7	4	7	10	4	5	6	2	2	11	13	17	4	7	17	18	9	9	2	5	16	5	4	11	8	6	6	10	2	3	13	5	14	8
0	0	0	0	0	0	1	0	0	0	0	0	0	0	0	0	0	0	0	0	0	0	0	0	0	0	0	0	0	0	1	1	0	0	0	0	0	0	0	0	0	0	0	0	0	0	0
0	0	0	0	0	0	0	0	0	0	0	0	0	0	0	0	0	0	2	0	0	0	0	0	0	0	0	0	0	0	0	0	0	0	0	0	0	0	1	0	0	0	0	0	0	0	0
0	0	0	0	0	0	0	0	0	0	1	0	0	0	1	0	0	0	0	0	1	0	0	0	0	0	0	0	0	0	0	0	0	1	0	0	0	0	0	0	0	0	0	0	0	0	0
0	0	0	0	0	0	0	0	0	0	0	0	3	0	0	0	0	0	0	0	0	0	0	0	0	1	0	0	0	0	0	0	0	0	0	0	0	0	1	0	0	0	0	0	0	0	0
9	3	27	24	17	8	7	6	9	8	7	8	8	3	20	3	4	3	1	2	1	35	8	20	2	12	7	10	44	9	22	6	8	38	7	6	10	4	46	6	11	0	5	6	6	21	8
0	0	0	0	0	0	0	0	0	0	0	0	0	0	0	0	0	0	0	0	0	0	0	0	0	0	0	0	0	1	0	0	0	0	1	0	2	0	0	0	0	0	0	0	0	0	0
0	0	5	0	0	2	2	8	1	0	13	4	10	6	0	2	1	0	0	1	2	3	20	0	4	6	7	2	7	4	9	6	6	7	62	7	26	7	9	4	13	3	3	15	8	6	42
1	0	0	0	0	0	1	2	0	1	0	0	0	0	0	0	0	0	0	0	0	0	0	1	0	0	0	0	1	0	0	0	0	0	0	0	0	0	0	0	0	0	0	0	0	0	0
0	0	1	1	0	1	0	0	1	1	0	1	0	0	2	0	3	1	4	1	0	1	0	0	0	0	1	0	0	0	0	0	0	0	1	0	0	0	1	0	0	1	0	0	0	0	0
0	0	0	0	0	0	0	1	0	0	0	0	0	0	0	0	0	0	0	0	0	0	0	0	0	0	0	1	1	0	0	1	0	0	0	0	0	0	0	0	0	0	0	0	0	0	0
7	0	0	0	0	0	2	0	0	0	0	0	0	0	0	1	0	0	0	0	0	0	1	0	4	0	0	0	0	0	0	0	0	0	0	0	0	0	0	1	0	0	0	0	0	0	0
48	0	8	9	15	26	18	35	2	10	3	5	5	4	4	5	4	2	3	1	3	2	7	8	10	0	2	0	9	7	6	5	0	0	0	0	0	1	0	0	0	0	0	0	0	0	0
45	1	21	40	20	3	15	7	0	2	0	0	0	1	0	7	0	2	0	1	6	1	3	4	4	0	1	10	6	3	9	0	1	12	2	0	0	3	0	4	0	0	0	2	8	0	0
0	0	1	0	0	0	0	1	1	0	1	0	0	0	0	0	1	0	0	0	0	0	0	1	0	0	0	0	0	0	0	0	0	0	0	0	0	0	0	0	0	0	0	0	0	0	0
0	0	0	0	0	3	0	0	0	0	0	0	0	1	1	0	0	0	0	0	0	0	0	1	0	0	1	0	0	1	0	0	0	0	0	0	0	0	0	0	0	0	0	0	0	0	0
6	2	7	40	1	3	2	3	2	6	3	4	3	4	3	3	1	2	0	3	4	0	2	3	4	0	8	18	0	0	0	0	0	0	0	0	0	0	0	0	0	0	0	0	0	0	0
1	1	3	1	1	0	1	9	7	10	2	0	3	1	2	1	8	0	0	1	2	0	6	0	2	3	5	9	1	1	2	7	6	3	1	0	4	2	4	1	4	0	2	1	1	2	6
13	8	7	63	33	18	21	41	9	12	5	6	9	11	21	5	13	3	5	15	2	10	32	60	17	6	7	25	40	11	19	20	18	21	7	6	17	17	36	11	24	4	5	20	19	11	23
0	0	0	0	0	0	0	0	0	0	0	0	0	0	0	0	1	0	0	0	0	0	0	0	0	0	0	0	0	0	0	0	0	0	0	0	0	0	0	0	2	0	0	0	0	0	0
0	0	1	0	0	0	0	0	0	0	0	0	0	0	0	0	0	0	0	0	0	0	0	0	0	0	0	0	0	0	1	0	0	0	0	0	0	0	0	0	0	1	0	0	0	0	0
2	0	2	3	1	10	0	1	0	0	0	0	3	0	1	1	0	1	0	0	1	0	1	0	1	0	2	0	4	9	1	0	0	1	0	0	0	0	0	0	0	0	0	0	0	0	0
0	0	0	0	0	0	0	0	1	0	0	0	0	1	0	0	0	0	0	0	1	0	1	0	0	0	0	0	0	0	0	0	0	0	0	0	0	0	0	0	0	0	0	0	0	0	0
11	7	13	60	19	7	19	44	10	16	38	7	5	5	8	6	7	5	4	1	7	4	2	21	11	6	8	16	25	4	6	16	15	34	16	3	3	6	2	2	7	5	1	4	2	2	11
0	0	0	0	0	0	0	0	0	0	0	0	0	0	0	0	0	0	0	0	0	0	0	0	0	0	0	1	0	0	0	0	0	0	0	0	0	1	0	1	1	0	0	0	0	0	0
0	0	0	0	0	0	0	0	0	0	0	2	0	0	0	0	1	0	0	0	0	0	0	0	0	0	0	0	0	1	0	0	0	0	0	0	0	0	0	0	1	0	0	0	0	0	0
60	50	59	71	43	81	54	65	129	86	90	97	109	98	97	73	827	67	333	692	562	64	204	78	8	3	5	15	4	2	3	8	27	9	3	6	31	11	26	10	334	24	134	521	379	7	65
0	0	0	1	0	2	0	0	1	0	0	0	0	1	0	0	0	0	0	0	0	0	0	1	0	0	0	0	0	0	0	0	0	0	0	0	0	0	0	0	0	0	0	0	0	0	0
0	0	0	0	0	0	0	0	0	0	0	0	0	0	0	0	0	0	0	0	0	0	0	0	0	0	0	0	0	0	0	0	0	0	0	3	0	0	0	0	0	0	0	0	0	0	0
0	0	0	0	1	1	0	0	0	0	0	1	0	1	0	0	0	1	2	0	0	0	0	0	0	0	0	1	0	0	0	1	0	0	0	0	0	1	0	0	1	1	0	1	0	0	0
1	0	0	1	0	0	0	0	0	0	0	0	1	0	0	0	0	0	1	0	0	0	0	0	0	0	0	0	1	0	0	0	0	0	0	0	0	0	0	0	0	0	0	0	1	0	1
3	0	3	6	4	4	8	3	8	4	3	7	1	7	3	2	4	2	1	5	1	2	2	15	2	3	1	4	2	2	4	1	14	7	2	3	3	4	6	0	5	3	1	12	4	3	6
168	137	27	9	8	422	223	35	23	19	12	19	158	29	79	46	13	4	20	51	33	1	22	11	1010	415	116	98	142	1231	630	166	106	151	122	71	224	239	283	100	120	45	68	300	161	85	190
3	0	12	8	6	1	0	3	0	2	1	1	3	1	2	1	3	1	1	2	0	0	0	1	1	0	8	7	1	0	0	0	0	0	0	0	0	0	0	0	0	0	0	0	0	0	0
10	8	52	15	367	9	35	10	16	21	10	20	11	13	9	10	19	6	11	12	5	14	26	52	1	3	22	4	142	1	9	1	0	4	4	1	2	3	7	2	4	1	2	2	3	7	5
1	2	2	2	0	3	4	0	8	3	2	5	6	1	1	3	3	0	0	1	0	2	1	3	3	2	1	2	1	4	4	2	8	11	6	4	1	5	1	5	0	1	2	1	0	1	2
0	0	0	0	0	0	0	0	0	0	0	0	0	0	0	0	0	0	0	0	0	0	0	0	0	0	0	0	0	0	1	0	0	0	1	0	0	0	0	0	0	0	1	0	0	0	0
0	0	0	0	0	0	1	0	0	0	0	0	0	0	0	0	0	0	0	0	0	1	0	0	0	0	0	0	0	0	0	0	1	0	0	0	0	0	0	0	0	0	0	0	0	0	0
0	0	0	0	0	0	0	0	0	0	0	0	0	0	0	0	0	0	0	1	0	0	0	0	0	0	0	0	1	0	0	0	0	0	0	0	0	0	0	0	0	0	4	0	0	0	0
0	0	0	0	0	0	0	3	0	0	0	0	0	0	0	0	0	0	0	0	0	0	0	0	0	0	0	0	0	0	0	0	0	0	0	0	0	0	0	0	0	0	0	0	0	0	0
1	0	1	0	0	0	0	1	0	0	0	0	0	0	0	0	0	1	1	0	0	0	0	0	0	1	0	0	0	0	0	0	0	0	0	0	0	1	0	0	0	0	0	0	0	1	1
0	0	0	0	0	0	0	1	0	0	0	0	0	0	1	0	0	0	0	0	0	0	0	1	0	0	0	0	1	0	0	0	0	0	0	0	0	0	0	0	0	0	0	0	0	0	0
0	0	0	0	0	0	0	0	0	0	1	0	1	0	0	0	0	0	0	0	0	0	0	0	0	0	0	0	0	0	0	1	0	0	1	1	0	0	0	0	0	0	0	1	0	0	0
1	0	0	0	0	0	0	1	0	1	0	0	1	0	0	0	0	0	0	0	0	0	0	0	0	0	0	0	0	0	0	0	0	0	0	0	0	0	0	0	0	0	0	0	0	0	0
1	0	0	0	0	0	0	0	0	0	0	0	1	0	0	0	0	0	0	0	0	0	0	0	1	0	1	0	0	0	0	0	0	0	0	0	0	0	0	0	0	0	0	0	0	0	0
0	1	0	0	0	0	0	2	0	0	0	0	0	0	0	0	0	0	0	0	0	0	0	0	0	0	0	0	0	0	0	0	0	0	0	0	0	0	0	0	0	0	0	0	0	0	0
0	0	0	0	0	0	0	0	0	0	0	0	0	2	0	0	0	2	1	1	0	0	0	0	0	0	0	0	0	0	0	0	0	0	0	0	0	1	0	1	0	0	0	0	0	0	0
0	0	0	0	0	0	0	0	0	0	1	1	1	0	0	0	0	0	0	0	0	0	0	0	0	0	0	0	0	0	0	0	1	0	0	2	0	0	0	0	0	0	0	0	0	0	0
0	0	0	0	0	0	0	0	0	0	0	1	0	0	0	0	0	0	0	0	0	0	0	2	0	0	0	0	0	0	0	0	0	0	0	0	0	0	0	0	0	0	0	0	0	0	0
0	0	0	1	0	0	0	0	0	0	0	1	0	0	0	0	0	0	1	0	0	1	0	0	0	0	0	0	0	0	0	0	0	0	0	0	0	0	0	0	0	0	0	0	0	0	0
0	0	0	0	0	0	0	0	0	0	0	0	0	0	0	0	0	0	0	0	0	0	2	0	0	0	0	0	0	0	0	0	0	0	0	0	0	0	0	1	0	0	0	1	0	0	0
0	0	0	0	0	0	0	0	0	0	0	0	0	0	0	0	0	0	0	0	0	0	0	0	0	0	0	0	0	0	0	0	1	0	0	0	0	0	0	0	0	0	0	0	0	0	2
1	1	11	2	16	16	20	8	0	1	1	0	0	0	0	1	0	0	4	2	0	0	0	0	0	0	0	0	3	4	2	0	0	0	0	0	0	0	0	0	0	0	0	0	0	0	0
9	4	3	2	2	19	1	9	6	1	5	2	2	9	3	12	4	2	13	9	7	39	2	0	5	7	1	1	3	20	3	3	8	1	7	1	8	4	14	9	2	3	10	8	5	20	1
0	0	0	0	0	0	0	0	0	1	0	0	0	0	0	0	0	0	0	0	0	0	0	0	0	0	0	0	0	0	0	0	0	0	0	0	0	1	0	0	0	2	0	0	0	0	0
0	0	0	0	0	0	0	0	0	0	0	0	0	0	0	0	0	0	0	0	0	0	0	0	0	0	1	0	0	0	0	0	0	0	0	0	0	0	1	1	0	0	0	0	0	0	0
0	0	0	1	0	1	0	0	0	0	0	0	0	0	0	0	1	0	0	0	0	0	7	0	0	0	0	0	0	0	0	0	0	0	0	0	0	0	0	0	0	0	0	0	0	0	7
0	0	0	0	0	0	0	0	0	0	0	0	0	0	0	0	1	0	0	0	0	0	0	0	1	0	1	0	0	0	0	0	0	0	0	0	0	0	1	0	0	0	0	0	0	0	0
0	0	0	0	0	0	0	0	0	0	0	0	1	0	0	0	0	0	1	0	0	0	0	0	0	0	0	0	0	1	0	1	0	0	0	0	0	1	0	0	1	0	0	0	0	0	0
13	37	47	7	4	17	3	16	10	13	12	653	14	20	13	12	9	119	22	8	11	651	329	39	3	336	221	3	7	6	7	6	4	4	5	49	8	9	6	4	0	42	4	6	8	134	70
0	0	0	0	0	0	0	0	0	0	0	0	0	0	0	0	0	0	0	0	0	0	0	0	0	0	0	0	0	0	0	1	0	0	0	0	0	0	0	1	1	0	0	0	0	0	1
0	0	0	0	0	1	0	0	0	0	0	0	0	0	0	1	0	0	0	0	0	0	0	0	0	0	0	0	0	0	0	0	0	0	0	0	0	0	0	0	0	2	0	0	0	0	0
0	0	0	3	0	0	0	0	0	0	0	0	0	0	0	0	1	0	0	0	0	0	0	0	0	0	0	1	0	0	0	0	0	0	0	0	0	0	0	0	0	0	0	0	0	0	0
0	0	0	0	0	0	0	0	0	0	0	0	0	0	1	0	0	0	0	0	0	0	0	0	0	0	0	0	0	0	0	0	0	0	1	1	0	0	0	0	0	0	0	0	0	0	0
0	0	0	0	0	0	0	0	0	0	0	0	0	0	0	0	0	0	0	0	0	0	0	0	0	0	0	0	0	1	1	0	0	1	0	1	0	1	0	0	0	0	0	0	0	0	0
0	0	0	1	2	1	0	0	0	2	0	0	0	0	1	0	0	0	0	0	0	0	0	0	0	0	0	0	1	0	0	0	0	0	0	0	0	0	0	0	0	0	0	0	0	0	0
0	0	0	0	0	0	0	0	0	0	0	0	0	0	1	0	1	0	0	0	0	0	0	0	0	0	0	0	0	0	0	0	0	0	0	0	0	0	0	0	0	0	1	0	0	0	1
0	0	0	0	0	0	0	0	0	0	0	0	0	0	0	0	0	0	0	0	0	0	0	0	0	0	0	0	1	0	1	0	0	0	0	2	0	0	0	0	0	0	0	1	0	0	1
0	0	0	0	0	0	0	0	2	1	0	0	0	1	0	0	0	0	0	0	0	0	0	0	0	0	0	0	0	0	0	0	0	0	0	0	0	1	0	0	0	0	0	0	0	0	0
10	16	14	26	34	29	28	14	54	34	29	46	33	53	19	13	15	7	6	25	15	20	44	100	29	37	32	22	81	34	56	24	93	114	38	28	48	129	39	30	61	24	19	63	47	38	104
0	0	0	0	1	0	0	0	0	0	0	0	0	0	0	0	0	0	0	0	0	0	0	0	0	0	0	0	1	0	0	0	0	0	0	0	0	0	0	0	0	0	0	0	0	0	0
0	2	1	5	0	3	4	4	5	27	3	5	2	3	2	3	22	1	37	40	7	1	3	3	0	0	2	0	0	1	2	0	0	9	1	0	1	1	0	0	6	0	3	10	1	1	1
5	8	10	5	80	39	8	7	11	14	8	6	2	5	11	5	2	7	2	12	4	7	15	7	4	1	1	1	114	32	0	0	1	0	1	0	0	0	11	0	1	0	2	2	1	0	3
0	0	0	0	0	0	1	0	0	0	0	0	0	0	0	0	0	0	0	0	0	0	0	0	0	0	0	0	0	1	0	0	0	0	1	0	0	0	0	0	0	0	0	0	0	0	0
1	0	0	0	0	0	0	0	0	0	0	0	0	0	0	0	0	0	0	0	0	0	0	0	1	0	0	0	0	0	0	0	0	0	0	0	0	0	0	0	0	0	0	0	0	0	0
15	2	8	6	148	9	6	11	9	16	8	10	6	8	7	7	12	4	12	83	7	3	7	9	1	0	2	1	71	3	1	3	0	0	1	0	1	0	0	0	1	0	1	66	0	0	0
107	25	56	65	153	414	272	179	142	131	33	47	16	16	13	196	21	48	15	45	124	21	51	1382	76	28	41	45	188	211	301	88	328	552	41	28	24	36	30	79	40	94	12	51	512	57	61
0	0	0	0	0	0	0	0	0	0	0	0	0	0	0	0	0	0	0	0	0	0	0	0	0	0	0	1	0	0	1	0	0	0	0	0	1	0	0	0	0	0	0	0	0	0	0
1	0	1	3	4	1	1	0	1	0	0	0	0	0	1	1	0	0	0	0	0	0	0	0	0	0	0	0	5	0	1	0	0	0	0	0	0	0	0	0	0	0	0	0	0	0	0
0	0	0	0	0	0	0	2	0	1	0	0	0	0	1	0	0	0	1	0	0	0	0	0	0	0	0	0	0	0	0	0	0	0	0	0	0	0	0	0	0	0	1	0	0	0	0
1	0	0	0	0	0	1	1	0	0	0	0	0	0	0	0	0	0	0	0	0	0	0	0	0	0	0	0	0	0	0	0	0	0	0	0	0	0	0	0	0	0	0	0	0	0	0
0	0	1	0	0	0	0	0	0	0	0	0	0	0	0	0	0	0	0	0	0	0	0	0	1	0	0	0	0	0	0	0	0	0	0	0	0	0	0	0	0	0	0	0	0	0	0
0	0	0	0	0	0	0	0	0	0	0	0	0	0	0	0	1	1	0	0	0	0	0	0	0	0	0	0	0	0	0	0	0	0	0	0	0	0	0	0	0	0	0	0	0	0	0
4	0	1	0	2	0	0	1	0	1	1	0	0	0	0	0	0	0	0	0	1	0	0	0	0	1	1	0	0	1	0	1	1	0	1	0	0	0	0	0	0	0	0	1	0	0	1
0	0	0	0	0	0	0	0	1	0	0	0	0	0	0	0	0	0	1	0	0	0	0	0	0	0	0	0	0	0	0	0	0	0	0	0	0	0	0	0	0	0	0	0	0	0	0
0	0	0	0	0	0	0	0	0	1	0	0	0	0	0	0	0	0	0	0	0	0	0	0	0	0	1	0	0	0	0	0	0	0	0	0	0	0	0	0	0	1	0	0	0	0	0
0	0	0	0	0	0	0	1	0	0	0	0	0	0	0	0	0	0	0	0	0	0	0	1	0	0	0	1	0	0	0	0	0	0	0	2	0	0	0	0	0	0	0	0	0	0	1
0	0	0	0	0	0	0	0	0	0	0	0	0	0	0	0	0	0	0	0	0	0	0	0	0	0	0	0	0	1	0	0	0	0	0	0	0	0	0	0	0	0	0	0	0	1	0
0	0	0	0	0	0	0	1	0	0	0	0	1	0	0	0	0	0	0	1	0	0	0	2	0	0	0	0	0	0	0	0	0	0	0	0	0	0	0	0	1	0	0	1	0	0	0
0	0	0	0	0	0	0	0	0	0	0	0	0	0	0	1	0	0	0	0	0	1	0	0	0	0	0	0	0	0	0	0	0	0	0	0	0	0	0	0	0	0	0	0	0	1	1
0	0	0	0	0	0	0	0	0	0	0	0	0	0	0	0	0	0	0	0	0	0	2	0	0	0	0	0	0	0	0	0	0	0	0	0	0	0	0	0	0	0	0	0	0	0	0
0	0	0	0	0	0	0	0	0	0	0	0	0	0	0	0	0	0	0	2	0	0	0	0	0	0	0	0	0	0	0	0	0	0	0	0	0	0	0	0	0	0	0	0	0	0	0
0	0	0	0	0	0	0	0	0	0	0	0	0	0	0	0	0	0	3	0	0	0	0	0	0	0	0	0	0	0	0	0	0	0	0	0	0	0	0	0	0	0	0	0	0	1	1
0	0	0	0	0	0	0	2	1	0	0	1	0	0	0	0	0	0	0	0	0	0	0	0	0	0	0	0	0	0	0	0	0	0	0	0	0	0	0	0	0	0	0	0	0	0	0
0	0	0	0	0	0	0	1	0	0	0	0	0	0	0	0	0	0	0	0	0	0	0	0	0	0	0	1	0	0	0	1	0	0	1	0	0	0	0	1	0	0	1	0	0	0	0
0	0	0	0	0	0	1	0	0	0	0	0	0	0	0	0	0	0	0	1	0	0	0	0	0	0	0	0	0	0	0	1	0	0	0	0	0	0	0	0	0	0	0	0	0	0	0
0	0	0	0	0	0	2	1	0	0	1	0	0	1	0	0	0	0	0	0	0	0	0	0	0	0	0	0	0	0	1	0	0	0	0	0	0	0	0	0	0	0	0	0	0	0	0
23	52	29	26	19	37	7	51	42	37	42	20	15	43	26	24	29	14	62	21	10	18	111	55	38	63	42	21	38	62	18	45	51	95	79	21	38	115	38	36	47	41	46	39	28	25	92
0	0	1	0	0	0	0	0	0	0	0	0	0	0	0	0	0	0	0	0	0	0	0	0	0	0	2	0	0	0	0	0	0	0	0	0	0	0	0	0	0	0	0	0	0	0	0
0	0	0	0	1	0	0	0	0	0	0	0	0	0	0	0	0	0	0	0	0	0	0	0	0	0	0	0	1	0	0	0	0	0	0	0	0	0	0	0	0	0	0	0	0	0	0
3	3	0	1	0	1	0	3	2	5	7	3	6	4	1	1	2	0	2	0	1	3	4	9	4	8	0	3	6	2	4	1	2	8	4	8	13	3	2	2	3	4	1	5	2	1	7
0	0	0	0	0	1	0	0	0	0	0	0	0	0	0	0	0	0	0	0	0	1	0	0	0	0	0	0	0	0	0	0	0	0	0	0	0	0	0	0	0	0	0	0	0	0	0
9	42	21	10	38	12	6	6	9	7	8	5	5	5	35	7	8	7	1	5	7	4	17	7	8	117	17	10	47	21	16	5	4	14	10	5	8	11	57	7	15	10	9	14	12	6	15
0	0	0	0	0	0	0	0	0	0	0	0	0	0	0	0	0	0	0	0	0	0	0	0	0	0	0	0	0	0	0	0	0	2	0	0	0	0	0	0	0	0	0	0	0	0	1
0	0	1	0	1	0	0	0	0	0	0	0	0	1	0	0	0	0	1	0	0	0	0	0	0	0	0	0	0	0	0	0	0	0	1	0	0	0	0	0	0	0	0	1	0	0	0
0	0	0	0	0	0	0	2	0	0	0	0	0	0	0	0	0	0	0	0	0	1	0	0	0	0	0	0	0	0	0	0	0	0	0	0	0	0	0	0	0	0	0	0	0	0	0
2	0	0	0	0	0	0	0	0	0	0	0	0	0	0	0	0	0	0	0	0	0	1	0	1	0	0	0	0	0	0	0	0	0	0	0	0	0	0	0	0	0	0	0	0	0	0
1	0	3	2	0	2	1	0	1	0	1	1	1	0	1	2	0	2	9	2	0	0	1	2	0	0	0	0	2	1	0	2	1	0	2	2	1	1	1	3	4	4	1	1	1	2	3
0	0	2	7	1	1	0	0	1	0	0	0	0	0	0	0	1	1	0	0	1	0	0	0	0	0	1	0	0	0	0	0	0	0	0	0	0	0	0	0	1	0	0	0	0	0	0
0	0	0	0	0	1	1	0	0	1	0	1	0	1	0	0	0	0	0	1	1	0	0	0	0	0	0	0	0	1	0	0	0	0	0	0	0	0	0	0	0	0	0	0	4	0	0
0	0	0	0	0	0	0	0	0	0	0	0	0	0	0	0	1	0	0	0	0	0	0	0	2	0	0	0	0	0	0	0	0	0	0	0	0	0	0	0	0	0	0	0	0	0	0
0	0	0	0	0	0	0	0	0	0	0	0	0	0	0	0	0	0	0	0	0	0	0	0	0	0	0	0	0	0	0	0	0	0	0	0	0	0	0	0	0	0	0	0	1	1	1
1	0	0	0	0	1	0	0	0	0	1	0	0	0	0	0	0	1	0	0	0	0	0	0	0	0	0	0	0	0	0	0	0	0	0	0	0	0	0	0	0	1	0	1	0	0	0
25	0	32	17	23	22	10	23	1	1	1	6	4	5	1	4	10	1	3	2	3	1	5	3	8	0	10	10	15	4	5	8	0	0	0	0	0	1	0	0	0	0	0	0	1	0	0
0	0	1	0	0	0	0	0	0	0	0	0	0	1	0	0	0	0	0	0	0	0	0	0	0	0	0	0	0	0	0	0	0	0	0	0	0	0	0	0	0	0	0	0	0	0	0
374	17	38	574	27	63	120	271	34	30	24	26	34	32	43	19	30	18	19	24	20	15	37	26	154	0	12	98	6	10	30	62	4	0	0	1	2	3	3	1	9	0	1	2	1	2	6
0	0	0	0	0	0	2	0	2	0	2	0	0	0	0	1	1	0	0	0	0	0	0	0	0	0	0	0	1	0	0	0	0	2	0	0	0	0	0	0	0	1	0	0	1	0	0
0	2	0	0	0	0	0	0	0	0	1	0	0	0	0	0	0	0	0	0	0	0	1	0	0	0	0	0	0	0	0	0	0	0	0	0	0	0	0	0	0	0	0	0	0	0	0
1	0	0	0	0	0	0	0	0	0	0	0	0	0	0	0	1	0	0	0	0	0	1	0	1	0	0	0	0	0	0	0	0	1	0	0	0	0	0	0	1	0	0	0	0	0	0
0	0	0	1	0	0	0	0	0	0	0	0	1	0	0	0	0	0	0	0	0	0	0	0	0	0	0	0	1	0	0	0	0	0	0	0	0	0	1	0	0	0	0	0	0	0	0
0	0	0	0	0	0	0	0	0	0	0	0	0	0	0	0	0	0	0	0	0	0	0	0	0	0	0	0	0	0	0	0	0	0	0	0	0	0	0	0	0	2	0	0	0	0	0
1	2	1	2	0	2	2	4	2	7	2	1	4	1	1	1	2	1	3	2	3	1	0	0	0	0	1	0	0	2	3	5	1	7	0	0	0	0	4	1	1	0	1	1	0	0	1
15	19	12	49	12	22	15	21	29	33	92	14	50	26	25	29	36	5	24	15	20	14	41	101	59	60	29	72	46	92	53	49	69	76	449	45	42	113	93	62	56	27	29	64	63	88	89
0	0	0	1	0	2	0	1	22	1	1	1	1	1	1	2	2	1	1	0	0	0	1	1	0	0	0	0	1	0	0	2	8	1	0	0	1	1	0	0	0	0	0	0	0	0	0
0	0	0	0	0	0	0	0	0	0	0	0	0	0	0	0	0	0	4	0	0	0	0	0	0	0	0	0	0	0	0	0	0	0	0	0	0	0	0	0	0	0	0	0	0	0	0
0	0	1	0	0	0	2	0	1	0	0	2	0	0	0	0	0	0	0	3	0	0	0	0	0	1	0	2	2	0	0	0	1	2	2	0	2	2	1	1	0	1	1	2	1	1	1
0	0	0	0	0	0	0	0	0	1	0	0	0	0	0	0	0	0	0	0	0	0	0	0	0	0	0	0	0	0	0	0	0	2	0	0	0	0	1	0	0	1	0	1	0	0	0
1	0	0	0	0	0	0	0	1	0	1	0	0	1	0	0	0	1	0	1	0	0	0	0	0	0	0	0	0	0	0	0	0	0	0	0	0	0	0	0	0	0	0	0	0	0	0
0	1	0	0	0	0	0	0	2	0	1	0	0	0	0	0	0	0	0	0	1	0	0	0	0	0	0	0	0	0	0	0	0	0	0	0	0	0	0	0	0	0	0	0	0	0	0
0	0	0	0	0	0	0	0	0	0	0	0	0	0	0	0	0	0	0	0	0	0	0	0	0	0	0	0	1	0	0	0	0	0	0	0	1	0	0	0	0	0	0	0	0	1	0
0	0	0	0	0	0	0	0	0	0	0	0	0	0	0	0	0	0	0	0	0	0	0	0	0	1	0	1	0	0	0	0	0	0	0	0	0	0	0	0	0	0	0	0	0	0	0
0	0	0	0	0	0	0	0	0	0	0	0	0	1	0	0	0	0	0	0	0	0	0	0	0	0	0	0	0	0	0	0	0	0	0	0	0	0	0	0	0	0	0	0	0	0	1
0	0	0	0	0	0	0	0	1	0	0	0	0	0	0	1	0	0	1	0	0	0	0	0	0	0	0	0	0	0	0	0	0	0	0	0	0	0	0	0	0	0	0	0	0	0	0
0	1	0	0	0	0	0	0	0	0	1	1	0	0	0	0	0	1	0	0	0	0	0	0	0	0	0	0	0	1	0	0	0	0	0	0	0	0	0	0	0	0	1	0	0	0	0
0	0	0	0	0	0	0	0	0	0	0	0	0	0	0	0	0	0	0	0	0	0	0	0	0	0	0	0	1	0	0	0	0	0	0	0	0	0	1	0	0	0	0	0	0	0	0
1	0	0	0	0	0	0	0	0	0	0	0	0	0	0	0	0	0	0	0	0	0	1	0	0	0	0	0	0	0	0	0	0	0	0	0	0	0	0	0	0	0	0	0	0	0	0
0	0	0	0	0	0	0	0	0	0	0	0	0	0	0	0	0	0	0	0	0	0	0	0	0	1	1	0	0	0	0	0	0	0	0	0	0	0	0	0	0	0	0	0	0	0	0
1	0	0	0	0	0	0	0	0	0	0	0	0	0	0	0	1	0	2	0	0	1	0	0	0	0	0	0	0	0	0	0	0	0	0	0	0	0	0	0	0	0	0	0	0	0	0
0	0	1	0	0	0	0	0	0	0	0	0	0	0	0	0	0	0	0	0	0	0	0	0	0	0	0	0	0	0	0	0	0	0	0	0	0	0	1	0	0	0	0	0	0	0	0
0	0	0	0	0	0	0	0	0	0	1	0	0	0	0	0	0	0	0	0	0	0	0	0	0	0	0	0	0	0	0	0	0	0	1	0	0	0	0	0	0	0	0	0	0	0	0
0	0	0	0	0	0	0	0	0	0	0	0	0	0	1	0	0	0	0	0	0	0	0	0	1	0	0	0	0	0	0	0	0	0	0	0	0	0	0	0	0	0	0	0	0	0	0
0	0	0	1	0	0	0	0	0	0	0	0	0	0	0	0	0	0	0	0	0	0	0	0	0	0	1	0	0	0	0	0	0	0	0	0	0	0	0	1	1	0	0	0	0	0	1
0	0	0	0	0	0	0	0	0	0	0	0	0	0	0	0	0	0	0	0	0	0	0	0	1	0	0	0	0	0	0	0	0	1	0	0	0	0	0	0	0	0	0	0	0	0	0
0	0	0	0	0	0	0	0	0	0	0	0	0	2	0	0	0	0	0	0	0	0	0	0	0	0	0	0	0	0	0	0	0	0	0	0	0	0	0	0	0	0	0	0	0	0	0
0	0	0	0	0	0	0	0	0	0	0	0	0	0	0	0	0	0	0	0	0	0	0	0	0	0	0	0	0	0	0	0	0	0	0	2	0	0	0	0	0	0	0	0	0	0	0
0	0	0	0	0	0	0	0	0	0	0	0	0	0	0	0	1	0	0	0	0	0	0	0	0	0	0	0	0	0	0	1	0	0	0	0	0	0	0	0	0	0	0	0	0	0	0
0	0	0	0	1	0	0	0	0	0	0	0	0	0	0	0	0	0	0	0	0	0	0	0	0	0	1	0	0	0	0	0	0	0	0	0	0	0	0	0	1	0	0	0	0	0	0
0	0	0	0	0	0	0	0	0	0	0	0	0	0	0	0	0	0	0	0	0	0	0	0	0	0	0	0	0	0	0	0	0	0	1	0	0	0	0	0	0	0	0	0	0	0	1
0	0	0	0	0	0	0	0	0	0	0	0	0	0	0	0	0	0	0	0	0	0	0	0	0	1	1	0	0	0	0	0	0	0	0	0	0	0	0	0	0	0	0	0	0	1	0
0	0	0	0	0	0	0	0	0	0	0	0	0	0	0	0	0	0	0	0	0	0	0	0	0	0	0	0	1	1	0	0	0	0	0	0	0	0	0	0	0	0	0	0	0	0	0
1	0	3	2	0	0	1	2	1	5	6	3	3	3	2	1	1	0	1	0	0	4	4	2	0	0	2	0	1	0	3	2	2	8	2	4	1	3	1	1	1	2	0	1	1	4	2
8	0	8	10	19	15	1	5	2	6	2	3	1	4	2	1	4	1	2	3	3	3	2	2	1	1	3	3	15	13	0	0	3	0	0	0	0	0	0	0	0	0	0	0	0	0	1
1	0	0	0	0	0	0	1	0	0	0	0	0	0	0	0	0	0	0	0	0	0	0	0	0	0	0	0	0	0	0	0	0	1	0	0	0	0	0	0	0	0	0	0	0	0	0
0	0	1	0	0	0	0	0	0	0	0	0	0	1	0	0	0	0	0	0	0	0	0	0	0	0	0	0	0	0	0	0	0	0	0	0	0	0	0	0	0	0	0	0	0	0	0
0	0	0	0	0	0	0	2	0	0	0	0	0	0	0	0	0	0	0	0	0	0	0	0	0	0	0	0	0	0	0	0	0	0	0	0	0	0	0	0	0	0	0	0	0	0	0
0	0	0	0	0	0	0	1	0	0	1	0	0	0	0	0	0	0	0	0	0	0	0	0	1	1	0	0	0	0	0	0	0	0	1	0	0	0	0	1	0	0	0	0	0	0	0
0	1	0	0	0	0	0	0	0	0	0	0	0	0	0	1	0	0	0	1	0	0	0	0	0	0	0	0	0	0	0	0	0	0	0	0	0	0	0	0	0	0	0	0	0	0	0
0	0	0	0	0	0	0	0	0	0	1	0	2	0	0	0	0	0	1	0	1	2	0	0	0	0	0	0	0	0	0	0	0	0	0	0	0	0	0	0	0	0	0	0	0	0	0
0	0	0	0	1	0	0	0	0	0	0	0	0	0	0	0	0	0	0	0	0	0	0	0	0	0	0	0	0	0	0	0	0	0	0	0	1	2	0	0	0	0	0	0	0	0	0
1	0	1	0	0	1	0	5	2	1	1	1	1	0	2	0	1	2	0	2	5	0	3	0	0	0	0	1	0	0	0	1	2	0	1	0	2	4	0	0	0	0	0	0	3	0	1
0	0	0	0	0	0	0	1	0	0	0	1	0	0	0	0	0	0	0	0	0	0	0	0	0	0	0	0	0	0	0	0	0	0	0	0	0	0	0	0	0	0	0	0	0	0	0
0	0	0	0	0	0	0	0	0	0	0	0	0	0	0	0	0	0	0	0	0	0	0	0	0	0	0	0	0	0	0	0	0	0	0	0	0	0	0	0	0	2	0	0	0	0	0
49	21	80	184	99	42	27	43	84	83	105	64	47	50	26	38	30	13	27	27	32	51	77	66	36	28	54	78	151	60	61	27	106	147	96	36	74	89	40	42	44	28	30	92	32	119	122
0	0	0	0	0	0	0	0	0	0	0	0	0	0	0	0	0	0	0	0	0	0	0	0	0	0	0	0	0	0	0	0	0	0	1	1	0	1	0	0	0	0	0	0	0	0	0
0	0	0	0	1	0	0	0	0	0	0	0	0	0	0	1	0	0	0	0	0	0	0	0	0	0	0	0	0	0	0	0	0	0	0	0	0	0	0	0	0	0	0	0	0	0	0
0	1	0	1	0	0	0	0	0	1	1	0	0	0	0	0	0	0	3	1	0	0	1	0	0	0	0	0	0	0	0	0	0	0	0	0	0	0	0	0	0	0	0	1	0	0	0
0	0	0	0	0	0	0	0	0	0	0	0	0	0	1	0	0	0	0	0	0	0	0	0	1	0	0	0	0	0	0	0	0	0	0	0	0	0	0	0	0	0	0	0	0	0	0
0	0	0	0	0	0	0	0	0	0	0	1	0	0	0	0	0	0	0	0	0	0	0	0	0	0	0	0	0	0	0	0	0	0	0	1	0	0	0	0	0	0	0	0	0	0	0
0	0	0	0	0	1	0	0	0	0	0	0	0	0	0	0	0	0	0	0	0	0	0	0	0	0	0	0	0	0	0	0	0	1	0	0	0	0	0	0	0	0	0	0	0	0	0
1	2	4	8	0	5	1	1	0	3	2	0	1	1	0	0	2	0	1	1	0	1	3	3	1	0	0	4	2	4	0	0	0	0	0	0	0	0	0	0	0	0	0	0	0	0	0
0	0	0	0	0	0	0	0	0	0	0	0	0	0	0	0	0	0	0	0	0	1	0	0	0	0	0	0	0	0	0	1	0	0	0	0	0	0	0	0	0	0	0	0	0	0	0
0	0	0	0	0	0	0	0	0	0	0	0	0	0	0	0	0	0	0	0	0	0	0	0	0	0	0	0	0	0	0	0	0	0	0	0	0	0	0	0	0	0	0	0	1	1	0
0	0	0	0	0	0	0	0	0	0	0	0	0	0	0	0	0	0	0	0	0	0	1	1	0	0	0	0	0	0	0	0	0	0	0	0	0	0	0	0	0	0	0	0	0	0	1
0	0	0	0	0	0	0	0	0	0	0	0	0	0	0	0	0	0	1	0	0	0	0	0	0	0	0	0	0	0	0	0	0	0	0	3	0	0	0	0	0	0	0	0	0	0	0
0	0	0	0	0	0	0	0	0	0	0	0	0	0	0	0	0	0	0	0	0	0	0	0	0	0	0	0	0	0	0	0	2	0	0	0	0	0	0	0	0	1	0	0	0	0	0
0	0	0	0	0	0	0	0	0	0	0	0	0	0	0	0	0	0	0	0	0	0	0	0	0	0	0	0	0	0	0	0	0	0	2	0	0	0	0	0	0	0	0	0	0	0	0
0	0	0	1	0	0	0	0	0	0	0	0	0	0	0	0	0	0	0	0	0	0	0	0	0	0	0	0	0	0	0	0	0	0	0	0	0	1	0	0	0	0	0	0	0	0	0
0	0	1	0	0	0	0	0	0	0	0	0	0	0	0	0	0	0	0	0	0	0	0	0	0	0	0	0	0	0	0	0	0	0	1	0	0	0	0	0	0	1	0	1	0	0	1
0	0	0	0	1	1	0	0	0	0	0	0	0	0	0	0	0	0	0	0	0	0	0	0	0	0	0	0	0	0	0	0	0	0	0	0	0	0	0	0	0	0	0	0	0	0	0
0	1	0	0	0	0	0	0	0	0	1	0	0	0	0	0	0	0	0	0	0	0	0	0	0	0	0	0	0	0	0	0	0	0	0	0	0	0	0	0	0	0	0	0	0	0	0
2	0	0	0	0	0	0	0	0	0	0	0	0	0	0	0	0	0	0	0	0	0	0	0	0	0	0	0	0	0	0	0	0	0	0	0	0	0	1	0	0	0	0	0	1	0	0
124	34	72	177	32	55	37	121	232	128	101	63	99	112	405	139	257	90	546	147	982	57	319	78	408	33	68	669	38	28	42	181	96	95	63	19	152	75	235	61	124	49	433	332	470	34	273
0	0	0	0	0	0	0	0	0	0	0	0	0	0	0	0	0	0	0	0	0	0	0	0	0	1	0	0	0	0	1	0	0	0	0	0	0	0	0	0	0	1	0	0	0	0	0
0	0	1	0	0	0	0	0	0	0	0	0	0	0	0	0	0	0	0	0	0	0	0	0	0	0	0	0	1	0	0	0	0	0	0	0	0	0	0	0	0	0	0	0	0	0	0
2	0	0	0	0	0	0	0	1	0	0	0	0	0	0	0	0	0	0	0	0	0	0	0	0	0	0	0	0	0	0	0	0	0	0	0	0	0	0	0	0	0	0	0	0	0	0
0	1	0	0	0	0	0	0	0	0	0	0	0	0	1	0	0	0	0	0	0	0	0	0	0	1	0	0	0	0	0	0	0	0	0	0	0	1	0	0	0	0	0	0	0	0	0
0	0	0	0	0	0	0	0	0	0	0	0	0	0	0	0	0	0	0	0	0	0	0	0	0	1	0	0	0	0	0	0	0	1	0	2	0	0	0	0	0	0	0	0	0	0	0
0	0	1	0	0	0	0	0	0	0	0	0	0	0	0	0	0	1	0	0	0	0	0	0	0	0	0	0	0	0	0	0	0	0	0	0	0	0	0	0	0	0	0	0	0	0	0
0	0	0	0	0	0	0	0	0	0	0	0	0	0	0	0	0	0	0	0	0	0	0	0	0	0	0	0	0	0	0	0	0	0	0	0	0	0	0	0	1	1	0	0	1	0	0
0	0	0	0	0	0	0	0	1	0	0	0	0	0	0	0	0	0	0	0	0	0	0	0	0	0	0	0	0	0	0	0	0	1	0	0	0	0	0	0	0	0	0	1	0	0	0
1	0	0	0	1	0	0	0	0	0	0	0	0	0	0	0	0	0	0	0	0	0	0	0	1	0	0	0	0	0	0	0	0	0	0	0	0	0	0	0	0	0	0	0	0	0	0
6	0	9	9	4	5	4	5	0	1	4	1	2	1	5	0	4	0	5	2	4	1	5	14	5	3	2	5	6	5	4	3	1	3	1	0	1	5	1	0	1	0	0	1	0	0	0
0	0	0	0	0	0	0	0	0	0	0	0	0	0	0	0	0	0	0	0	0	0	0	0	1	0	0	0	0	0	0	0	0	0	0	0	1	0	0	0	1	0	0	0	0	0	0
0	0	0	0	0	0	0	0	0	0	0	0	0	0	0	0	0	0	0	0	0	0	0	0	0	2	0	0	0	0	0	0	0	0	0	0	0	0	0	0	0	0	0	0	0	0	0
0	0	0	0	0	0	0	0	0	0	0	0	0	0	0	0	0	0	0	1	0	0	0	0	0	0	0	0	0	0	0	0	0	0	0	0	0	0	0	0	0	0	0	1	0	0	0
0	0	0	0	0	0	0	0	0	0	0	0	1	0	0	0	0	0	0	0	0	0	0	0	0	0	0	0	0	0	0	0	0	0	0	2	0	0	0	0	0	0	0	0	0	0	0
0	1	0	0	0	0	0	0	0	0	1	0	0	0	0	2	0	1	1	0	0	0	0	0	0	0	0	0	0	0	0	0	0	0	0	0	0	0	0	0	0	0	1	0	0	0	1
0	0	0	0	0	0	0	0	0	0	0	1	0	0	0	0	0	0	1	0	0	0	0	0	0	0	0	0	0	0	0	0	0	0	0	0	0	0	0	0	0	0	0	0	0	0	0
0	0	0	1	0	0	0	0	1	0	1	1	1	1	0	0	0	1	4	0	0	0	0	0	0	0	0	0	0	0	0	0	0	0	0	0	0	0	0	0	0	0	0	0	0	0	0
0	0	0	0	0	0	0	0	0	0	0	0	0	0	0	0	0	0	0	0	0	0	0	0	0	1	0	0	0	0	0	0	0	0	0	1	0	0	0	0	0	0	0	0	0	0	0
1	0	2	1	3	0	3	1	1	1	0	0	1	0	0	1	2	0	0	9	0	0	1	0	2	0	0	0	1	1	2	0	0	0	0	0	0	0	0	0	0	1	0	11	0	1	0
0	0	0	0	0	0	0	0	0	0	0	0	1	0	0	0	0	0	0	0	0	0	1	0	0	0	0	0	0	0	0	0	0	0	0	0	0	0	0	0	0	0	0	0	0	0	0
0	0	0	0	0	0	0	0	0	0	0	0	0	0	0	0	0	1	1	0	0	0	0	0	0	0	0	0	0	0	0	0	0	0	0	0	0	0	0	0	0	0	0	0	0	0	0
0	0	0	0	0	0	0	0	1	0	0	0	0	0	0	0	0	0	0	0	0	0	0	0	0	0	0	0	0	0	1	2	0	0	0	0	0	0	0	0	0	0	0	0	0	0	0
0	0	0	0	1	0	0	0	1	1	0	0	0	0	0	0	0	0	0	0	0	0	0	0	0	0	0	0	0	0	0	0	0	0	0	0	0	0	0	0	0	0	0	0	0	0	0
13	7	10	9	4	8	9	24	79	37	19	9	12	36	27	13	65	7	12	9	56	7	37	7	4	3	5	3	3	1	3	35	23	10	6	5	8	10	7	1	14	2	4	6	29	1	9
0	1	1	0	0	0	0	1	0	0	0	0	0	1	0	0	0	0	2	0	0	0	0	0	0	0	0	0	0	0	0	0	0	0	0	0	0	0	0	0	0	1	0	0	0	0	0
1	0	0	0	0	0	0	0	0	0	0	1	0	0	0	0	0	0	0	0	0	0	0	0	0	0	0	0	0	0	0	0	0	0	0	1	0	0	0	0	0	0	0	0	0	0	0
0	0	0	0	0	0	0	0	0	0	0	0	1	0	0	0	0	0	0	0	0	0	0	0	0	1	0	0	1	0	0	0	0	0	0	2	0	0	0	0	1	0	0	0	1	0	0
0	0	0	0	0	0	0	0	0	0	0	1	0	0	0	0	0	0	0	1	0	0	1	0	0	0	1	0	0	0	0	0	0	0	0	0	0	0	0	0	1	0	0	0	0	0	0
