# Supplementary material for: A GLM-based zero-inflated generalized Poisson factor model for analyzing microbiome data
Source: Front Microbiol. 2024 May 30;15:1394204. doi: 10.3389/fmicb.2024.1394204 (PMC11173601; doi:10.3389/fmicb.2024.1394204)
Supplement: Supplementary file 2 [file Data_Sheet_2.ZIP › readme.txt]

GLM-based zero-inflated generalized Poisson factor analysis (GZIGPFA) model to analyze microbiome data 


EMGZIGP.m:  Parameter estimation using EM algorithm.

GZIGPFA.m: conduct the zero-inflated generalized Poisson factor analysis.

cv_GZIGPFA.m: Cross Validation to Choose Rank.

otu.csv: sample data 

Usage examples:
X=csvread("otu.csv");
X=X';


# choose the Rank
 [cvsample,Allres] = cv_GZIGPFA (X,1:8,10,0,'Madj',true);

meanallres=mean(Allres)
[maxVal, K] = max(meanallres);

# factor analysis
[Ufit,Vfit,itr,finaltau,finalalpha,Likelihood,CVLikelihood] = GZIGPFA(X,K,'Madj',true); 
