# Supplementary material for: A GLM-based zero-inflated generalized Poisson factor model for analyzing microbiome data
Source: Front Microbiol. 2024 May 30;15:1394204. doi: 10.3389/fmicb.2024.1394204 (PMC11173601; doi:10.3389/fmicb.2024.1394204)
Supplement: Supplementary file 2 [file Data_Sheet_2.ZIP › EMGZIGP.m]

function [startvar] = EMGZIGP(data, varargin)

[n, nvar] = size(data);
p = inputParser;
addRequired(p,'data',@ismatrix);
addOptional(p,'tau',0.6,@isscalar);
addOptional(p,'alpha',0.2,@isscalar);
addParameter(p,'initial',[],@isvector);
addParameter(p,'initialtau','iteration',@(x)any(validatestring(x,{'stable','initial','iteration'})));
addParameter(p,'tol',0.0001,@(x)validateattributes(x,{'numeric'},{'scalar','positive'}));
addParameter(p,'maxiter',100,@(x)validateattributes(x,{'numeric'},{'scalar','>=',2}));
addParameter(p,'Madj',false,@islogical); % simulation
%addParameter(p,'Madj',true,@islogical); % real data
addParameter(p,'m',[],@isvector);
addParameter(p,'display',true,@islogical);
addParameter(p,'intercept',true,@islogical);

if length(dbstack)>1
    p.KeepUnmatched = true;
end
parse(p,data,varargin{:});
if p.Results.Madj
    validateattributes(p.Results.m,{'numeric'},{'size',[n,1]},'EMGZIGP','m');
end

x = data(:,2:end);
y = data(:,1);
tau = p.Results.tau;
if p.Results.intercept; intercept = 'on'; else intercept = 'off';end
display = p.Results.display;

if isempty(p.Results.initial)
    if display
        disp('Initializing ...')
    end    
%     
 startvar = [0.75; 0.2; 1.5;1;-2]';
else
    startvar = p.Results.initial;
end

if strcmp(intercept,'on')
    Dx = [ones(n,1) x];
else
    Dx = x;
end

i = 1;
if display
    disp('Start maximizing ...')
end

while (i < p.Results.maxiter && (i==1 || ...
        sqrt(sum((startvar(i,:)-startvar(i-1,:)).^2))/sqrt(sum(startvar(i,:).^2))>p.Results.tol))
     Z = zeros(1, n);
    Izero = y==0;
    if p.Results.Madj
        m = p.Results.m;        
   
        Z(Izero) = 1./(1+exp(startvar(i,1).*Dx(Izero,:) * startvar(i,3:end)'-m(Izero).*exp(Dx(Izero,:) * startvar(i,3:end)')./(1+startvar(i,2).*m(Izero).*exp(Dx(Izero,:) * startvar(i,3:end)'))));
    else
     
        Z(Izero) = 1./(1+exp(startvar(i,1).*Dx(Izero,:) * startvar(i,3:end)'-exp(Dx(Izero,:) * startvar(i,3:end)')./(1+startvar(i,2).*exp(Dx(Izero,:) * startvar(i,3:end)'))));
    end
    
    Z(isnan(Z))= 0;
    
     % M step
   options = optimoptions('fminunc','Algorithm','trust-region','SpecifyObjectiveGradient',true,...
      'HessianFcn','objective','Display','off');
   
   
    if (i ~=1 && strcmp(p.Results.initialtau,'stable'))
        tau = -log( n./ sum(Z==0) - 1) ./ mean((Dx * startvar(i,3:end)'));
        %tau=-n*log((sum(y==0)/n)/(1-(sum(y==0)/n)))/sum(Dx * startvar(i,3:end)')
    elseif (strcmp(p.Results.initialtau,'initial'))
        tau = startvar(1, 1);
    elseif (strcmp(p.Results.initialtau,'iteration'))
        tau = startvar(i, 1);
    end
    
     if p.Results.Madj
       startvar = [startvar;fminunc(@lnL, [tau startvar(i,2:end)]', options, Dx,y,Z,m)'];     
    else
       startvar = [startvar; fminunc(@lnL, [tau startvar(i,2:end)]', options, Dx,y,Z,1)'] ;   
             

      
    end
    
    i = i+1;
    
     if (strcmp('iteration',p.Results.initialtau) && max(abs(diff(startvar(:,1))))>50 && i>3)
        disp('May be divergent tau. Try ''stable'' model.')
        %%continue
    end
  % % if display
 %  %     fprintf('This is %.0f th iteration, Frobenius norm diff = %g. \n',...
 %  %         i, sqrt(sum((startvar(i,:)-startvar(i-1,:)).^2))/sqrt(sum(startvar(i,:).^2)))
 %  % end
end
end


function [lnl, grad, hess] = lnL( startvar, Dx,y,Z,N ) 

    alpha=startvar(2);
    tau=startvar(1);
    beta=startvar(3:end);
    xb=Dx*beta;
    xb(isnan(xb)|isinf(xb)) = median(xb);
    
    
    Nexb=N.*exp(xb);
    etauxb = exp(tau.*xb);

    
   small = (xb)<30;
   
   v1 = y.*log(1+alpha.*N.*exp(xb));
   v1(isnan(v1)|isinf(v1)) = 0;
   v2 = N.*exp(xb).*(1+alpha.*y)./(1+alpha.*N.*exp(xb));
   v2(isnan(v2)|isinf(v2)) = 0;

   lnl = -(tau.*(1-Z)*xb-sum(log(1+exp(tau.*xb)).*small+(tau.*xb).*(~small),'omitnan')...
       +(1-Z)*(y.*log(N)+y.*xb-(v1.*small+(y.*log(alpha.*N)+y.*xb).*(~small))...
       +(y-1).*log(1+alpha.*y)-(v2.*small+((1+alpha.*y)./alpha).*(~small))));
  
%_____________________________________
% h1=tau.*(1-Z);
% h1(isnan(h1)|isinf(h1)) = median(h1);
% h2=(y.*log(N)+y.*xb-(v1.*small+(y.*log(alpha.*N)+y.*xb).*(~small))...
%        +(y-1).*log(1+alpha.*y)-(v2.*small+((1+alpha.*y)./alpha).*(~small)));
%  h2(isnan(h2)|isinf(h2)) = median(h2);
% 
%  h3=h1*xb;
%  if(isnan(h3)|isinf(h3)) 
%      h3=0
%  end
%    
% lnl = -(h3-sum(log(1+exp(tau.*xb)).*small+(tau.*xb).*(~small),'omitnan')...
%        +(1-Z)*h2);
%____________________________________
   
   
   

%     lnl = -(tau.*(1-Z)*xb-sum(log(1+exp(tau.*xb)))+(1-Z)*(y.*log(N)+y.*xb-y.*log(1+alpha.*N.*exp(xb))...
%         +(y-1).*log(1+alpha.*y)-N.*exp(xb).*(1+alpha*y)./(1+alpha.*N.*exp(xb))));
  
    if nargout > 1 % gradient required
        
        W=(1./(1+exp(tau.*xb)))';
        W(isnan(W)|isinf(W)) = 0;
        
        Q1=(N.*exp(xb)./(1+alpha.*N.*exp(xb))).*small;
         Q1(isnan(Q1)|isinf(Q1)) = 0;
        Q2= (1./alpha).*(~small);
        Q = Q1+Q2;
        
        dlda=(1-Z)*(-2*y.*Q+(1+alpha*y).*Q.^2+y.*(y-1)./(1+alpha*y));
        dldt=(W-Z)*xb;
        dldb=(tau.*(W-Z)+(1-Z).*(y-(1+2*alpha.*y).*Q+alpha*(1+alpha*y).*Q.^2)')*Dx;
       
        grad=-[dldt dlda dldb]';
        if nargout > 2 % Hessian required
            
            dldtdt=sum(xb.^2.*(W.^2-W)');
            dldtda=0;
            dldtdb=(-Z+W-tau.*xb'.*(W-W.^2))*Dx;
            dldada=(1-Z)*(3*y.*Q.^2-2*(alpha*y+1).*Q.^3-y.^2.*(y-1)./(1+alpha*y).^2);
            dldadb=(2*(1-Z).*((1+2*alpha*y).*Q.^2-Q.*y-alpha*(1+alpha*y).*Q.^3)')*Dx;
            dldbdb=bsxfun(@times, Dx',tau*tau.*(W.^2-W)...
                +(1-Z).*transpose((2*alpha*y+1).*(alpha*Q.^2-Q)+2*alpha*(1+alpha*y).*(Q.^2-alpha*Q.^3)))*Dx;
             
            hess=-[[dldtdt dldtda dldtdb];[dldtda' dldada dldadb];[dldtdb' dldadb' dldbdb]];                           
        end
    end
 
end
